# Supplementary material for: Aqua­(azido)[N-(pyridin-2-ylcarbon­yl)pyridine-2-carboxamido-κ3 N,N′,N′′]copper(II)
Source: Acta Crystallogr Sect E Struct Rep Online. 2013 Oct 12;69(Pt 11):m598–9. doi: 10.1107/S1600536813027499 (PMC3919545; doi:10.1107/S1600536813027499)
Supplement: Supplementary file 1 [file e-69-0m598-sup1.cif]

##############################################################################
#                                                                            #
# This CIF contains the data in a paper accepted for publication in          #
# Acta Crystallographica Section E. It conforms to the requirements of       #
# Notes for Authors for Acta Crystallographica Section E, and has been       #
# peer reviewed under the auspices of the IUCr Commission on Journals.       #
#                                                                            #
# Full details of the Crystallographic Information File format               #
# are given in the paper "The Crystallographic Information File (CIF):       #
# a New Standard Archive File for Crystallography" by S. R. Hall, F. H.      #
# Allen and I. D. Brown [Acta Cryst. (1991), A47, 655-685].                  #
#                                                                            #
# The current version of the core CIF dictionary is obtainable from          #
# ftp://ftp.iucr.org/pub/cif_core.dic.                                       #
#                                                                            #
# Software is freely available for graphical display of the structure(s)     #
# in this CIF. For information consult the CIF software page                 #
# http://www.iucr.org/resources/cif/software.                                #
#                                                                            #
# This file may be used for bona fide research purposes within the           #
# scientific community so long as proper attribution is given to the journal # 
# article from which it was obtained.                                        #
#                                                                            #
##############################################################################
data_I
_audit_creation_method     SHELXL-97
_database_code_depnum_ccdc_archive     'CCDC 949825'
_chemical_name_systematic
;\
Aqua(azido)[<i>N</i>-(pyridin-2-ylcarbonyl)pyridine-2-carboxamido-\
\k^3^<i>N</i>,<i>N</i>',<i>N</i>'']copper(II)
;
_chemical_name_common     ?
_chemical_formula_moiety     'C12 H10 Cu N6 O3'
_chemical_formula_sum     'C12 H10 Cu N6 O3'
_chemical_formula_iupac     '[Cu (C12 H8 N3 O2) (N3) (H2 O1)]'
_chemical_formula_weight     349.80
_chemical_melting_point     ?
_symmetry_cell_setting     triclinic
_symmetry_space_group_name_H-M     'P -1'
_symmetry_space_group_name_Hall     '-P 1'
loop_
    _symmetry_equiv_pos_as_xyz
    'x, y, z'
    '-x, -y, -z'
_cell_length_a     7.402(4)
_cell_length_b     8.900(5)
_cell_length_c     10.606(6)
_cell_angle_alpha     78.186(9)
_cell_angle_beta     84.118(8)
_cell_angle_gamma     70.040(7)
_cell_volume     642.4(6)
_cell_formula_units_Z     2
_cell_measurement_reflns_used     2526
_cell_measurement_theta_min     2.87
_cell_measurement_theta_max     26.03
_cell_measurement_temperature     168(2)
_exptl_crystal_description     needle
_exptl_crystal_colour     blue
_exptl_crystal_size_max     0.28
_exptl_crystal_size_mid     0.06
_exptl_crystal_size_min     0.03
_exptl_crystal_density_diffrn     1.808
_exptl_crystal_density_meas     ?
_exptl_crystal_density_method     'not measured'
_exptl_crystal_F_000     354
_exptl_absorpt_coefficient_mu     1.724
_exptl_absorpt_correction_type     multi-scan
_exptl_absorpt_process_details     '(SADABS; Sheldrick, 1996)'
_exptl_absorpt_correction_T_min     0.85353
_exptl_absorpt_correction_T_max     1.00000
_exptl_special_details
;
;
_diffrn_ambient_temperature     168(2)
_diffrn_radiation_type     MoK\a
_diffrn_radiation_wavelength     0.71073
_diffrn_radiation_source     'fine-focus sealed tube'
_diffrn_radiation_monochromator     graphite
_diffrn_measurement_device_type     'Bruker SMART CCD area-detector'
_diffrn_measurement_method     '\f & \w scans'
_diffrn_detector_area_resol_mean     ?
_diffrn_reflns_number     7577
_diffrn_reflns_av_R_equivalents     0.0629
_diffrn_reflns_av_sigmaI/netI     0.0700
_diffrn_reflns_theta_min     2.48
_diffrn_reflns_theta_max     25.03
_diffrn_reflns_theta_full     25.03
_diffrn_measured_fraction_theta_max     0.993
_diffrn_measured_fraction_theta_full     0.993
_diffrn_reflns_limit_h_min     -8
_diffrn_reflns_limit_h_max     8
_diffrn_reflns_limit_k_min     -9
_diffrn_reflns_limit_k_max     10
_diffrn_reflns_limit_l_min     -12
_diffrn_reflns_limit_l_max     12
_diffrn_standards_number     0
_diffrn_standards_interval_count     ?
_diffrn_standards_interval_time     ?
_diffrn_standards_decay_%     ?
_refine_special_details
;
Refinement of <i>F</i>^2^ against ALL reflections. The weighted <i>R</i>-factor
<i>wR</i> and goodness of fit <i>S</i> are based on <i>F</i>^2^, conventional
<i>R</i>-factors <i>R</i> are based on <i>F</i>, with <i>F</i> set to zero for
negative <i>F</i>^2^. The threshold expression of <i>F</i>^2^ >
\s(<i>F</i>^2^) is used only for calculating <i>R</i>-factors(gt) <i>etc</i>.
and is not relevant to the choice of reflections for refinement.
<i>R</i>-factors based on <i>F</i>^2^ are statistically about twice as large
as those based on <i>F</i>, and <i>R</i>- factors based on ALL data will be
even larger.
;
_reflns_number_total     2258
_reflns_number_gt     1837
_reflns_threshold_expression     I>2\s(I)
_refine_ls_structure_factor_coef     Fsqd
_refine_ls_matrix_type     full
_refine_ls_R_factor_all     0.0884
_refine_ls_R_factor_gt     0.0634
_refine_ls_wR_factor_gt     0.0994
_refine_ls_wR_factor_ref     0.1053
_refine_ls_goodness_of_fit_ref     1.168
_refine_ls_restrained_S_all     1.168
_refine_ls_number_reflns     2258
_refine_ls_number_parameters     205
_refine_ls_number_restraints     2
_refine_ls_hydrogen_treatment     mixed
_refine_ls_weighting_scheme     calc
_refine_ls_weighting_details
         'calc w=1/[\s^2^(Fo^2^)+(0.0191P)^2^+2.3778P] where P=(Fo^2^+2Fc^2^)/3'
_atom_sites_solution_hydrogens     geom
_atom_sites_solution_primary     direct
_atom_sites_solution_secondary     difmap
_refine_ls_shift/su_max     0.001
_refine_ls_shift/su_mean     0.000
_refine_diff_density_max     0.495
_refine_diff_density_min     -0.690
_refine_ls_extinction_method     none
_refine_ls_extinction_coef     ?
loop_
    _atom_type_symbol
    _atom_type_description
    _atom_type_scat_dispersion_real
    _atom_type_scat_dispersion_imag
    _atom_type_scat_source
    'C' 'C' 0.0033 0.0016
                         'International Tables Vol C Tables 4.2.6.8 and 6.1.1.4'
    'H' 'H' 0.0000 0.0000
                         'International Tables Vol C Tables 4.2.6.8 and 6.1.1.4'
    'N' 'N' 0.0061 0.0033
                         'International Tables Vol C Tables 4.2.6.8 and 6.1.1.4'
    'O' 'O' 0.0106 0.0060
                         'International Tables Vol C Tables 4.2.6.8 and 6.1.1.4'
    'Cu' 'Cu' 0.3201 1.2651
                         'International Tables Vol C Tables 4.2.6.8 and 6.1.1.4'
_computing_data_collection     'SMART (Siemens, 1996)'
_computing_cell_refinement     'SAINT (Siemens, 1996)'
_computing_data_reduction     'SAINT (Siemens, 1996)'
_computing_structure_solution     'SHELXS97 (Sheldrick, 2008)'
_computing_structure_refinement     'SHELXL97 (Sheldrick, 2008)'
_computing_molecular_graphics     'SHELXTL (Sheldrick, 2008)'
_computing_publication_material
;
SHELXL97 (Sheldrick, 2008), enCIFer (Allen <i>et al.</i>, 2004)
and
publCIF (Westrip, 2010)
;
loop_
    _atom_site_type_symbol
    _atom_site_label
    _atom_site_fract_x
    _atom_site_fract_y
    _atom_site_fract_z
    _atom_site_U_iso_or_equiv
    _atom_site_adp_type
    _atom_site_calc_flag
    _atom_site_refinement_flags
    _atom_site_occupancy
    _atom_site_symmetry_multiplicity
    _atom_site_disorder_assembly
    _atom_site_disorder_group
    Cu Cu 0.09830(10) 0.76976(9) 0.14071(7) 0.0155(2) Uani d . 1 1 . .
    N N1 -0.0741(6) 0.7152(5) 0.2890(4) 0.0185(11) Uani d . 1 1 . .
    C C2 -0.0718(8) 0.7285(7) 0.4124(5) 0.0220(13) Uani d . 1 1 . .
    H H2 0.0206 0.7691 0.4361 0.026 Uiso calc R 1 1 . .
    C C3 -0.1984(8) 0.6857(7) 0.5071(6) 0.0247(14) Uani d . 1 1 . .
    H H3 -0.1926 0.6958 0.5939 0.030 Uiso calc R 1 1 . .
    C C4 -0.3340(8) 0.6274(7) 0.4709(6) 0.0263(14) Uani d . 1 1 . .
    H H4 -0.4235 0.5976 0.5331 0.032 Uiso calc R 1 1 . .
    C C5 -0.3374(8) 0.6133(7) 0.3427(5) 0.0244(14) Uani d . 1 1 . .
    H H5 -0.4291 0.5738 0.3167 0.029 Uiso calc R 1 1 . .
    C C6 -0.2058(7) 0.6573(6) 0.2541(5) 0.0169(12) Uani d . 1 1 . .
    C C7 -0.2052(8) 0.6497(6) 0.1132(5) 0.0180(12) Uani d . 1 1 . .
    O O7 -0.3162(5) 0.5945(5) 0.0733(4) 0.0232(9) Uani d . 1 1 . .
    N N8 -0.0714(6) 0.7116(5) 0.0432(4) 0.0164(10) Uani d . 1 1 . .
    C C9 -0.0375(7) 0.7206(6) -0.0861(5) 0.0151(12) Uani d . 1 1 . .
    O O9 -0.1195(5) 0.6830(5) -0.1644(4) 0.0227(9) Uani d . 1 1 . .
    C C10 0.1237(7) 0.7882(6) -0.1305(5) 0.0163(12) Uani d . 1 1 . .
    C C11 0.1863(8) 0.8111(6) -0.2593(5) 0.0195(13) Uani d . 1 1 . .
    H H11 0.1276 0.7848 -0.3234 0.023 Uiso calc R 1 1 . .
    C C12 0.3370(8) 0.8732(7) -0.2914(5) 0.0237(13) Uani d . 1 1 . .
    H H12 0.3830 0.8901 -0.3783 0.028 Uiso calc R 1 1 . .
    C C13 0.4194(8) 0.9104(7) -0.1954(5) 0.0228(13) Uani d . 1 1 . .
    H H13 0.5227 0.9528 -0.2159 0.027 Uiso calc R 1 1 . .
    C C14 0.3502(8) 0.8853(7) -0.0697(6) 0.0229(13) Uani d . 1 1 . .
    H H14 0.4076 0.9103 -0.0041 0.028 Uiso calc R 1 1 . .
    N N15 0.2036(6) 0.8264(5) -0.0380(4) 0.0165(10) Uani d . 1 1 . .
    N N16 0.2400(7) 0.8814(6) 0.2117(5) 0.0241(12) Uani d . 1 1 . .
    N N17 0.2333(6) 0.9146(6) 0.3164(5) 0.0206(11) Uani d . 1 1 . .
    N N18 0.2343(8) 0.9525(7) 0.4143(5) 0.0365(14) Uani d . 1 1 . .
    O O1 0.3387(5) 0.5191(5) 0.1809(4) 0.0217(9) Uani d D 1 1 . .
    H H1A 0.305(8) 0.455(6) 0.147(5) 0.026 Uiso d D 1 1 . .
    H H1B 0.440(5) 0.520(7) 0.138(5) 0.026 Uiso d D 1 1 . .
loop_
    _atom_site_aniso_label
    _atom_site_aniso_U_11
    _atom_site_aniso_U_22
    _atom_site_aniso_U_33
    _atom_site_aniso_U_12
    _atom_site_aniso_U_13
    _atom_site_aniso_U_23
    Cu 0.0162(4) 0.0193(4) 0.0141(4) -0.0097(3) 0.0013(3) -0.0040(3)
    N1 0.018(3) 0.023(3) 0.016(3) -0.008(2) -0.001(2) -0.004(2)
    C2 0.023(3) 0.029(3) 0.020(3) -0.015(3) 0.004(3) -0.010(3)
    C3 0.033(3) 0.029(4) 0.015(3) -0.013(3) 0.007(3) -0.007(3)
    C4 0.027(3) 0.029(4) 0.023(3) -0.014(3) 0.008(3) -0.004(3)
    C5 0.022(3) 0.031(4) 0.027(3) -0.016(3) 0.005(3) -0.013(3)
    C6 0.020(3) 0.010(3) 0.018(3) -0.003(2) 0.002(2) -0.002(2)
    C7 0.020(3) 0.013(3) 0.021(3) -0.005(2) 0.000(2) -0.006(2)
    O7 0.023(2) 0.028(2) 0.026(2) -0.0158(19) 0.0003(18) -0.0074(18)
    N8 0.019(2) 0.019(3) 0.016(3) -0.012(2) 0.000(2) -0.004(2)
    C9 0.016(3) 0.014(3) 0.015(3) -0.005(2) -0.006(2) 0.001(2)
    O9 0.021(2) 0.028(2) 0.021(2) -0.0119(18) -0.0018(18) -0.0023(18)
    C10 0.016(3) 0.013(3) 0.019(3) -0.005(2) 0.000(2) -0.001(2)
    C11 0.021(3) 0.022(3) 0.015(3) -0.007(3) -0.004(2) 0.000(2)
    C12 0.024(3) 0.029(3) 0.016(3) -0.008(3) 0.005(2) -0.002(3)
    C13 0.016(3) 0.028(3) 0.025(3) -0.012(3) 0.006(2) 0.000(3)
    C14 0.020(3) 0.020(3) 0.032(4) -0.011(3) 0.001(3) -0.005(3)
    N15 0.012(2) 0.020(3) 0.019(3) -0.007(2) -0.0003(19) -0.003(2)
    N16 0.026(3) 0.034(3) 0.022(3) -0.022(2) 0.001(2) -0.009(2)
    N17 0.022(3) 0.024(3) 0.020(3) -0.014(2) -0.005(2) -0.001(2)
    N18 0.044(3) 0.052(4) 0.024(3) -0.026(3) -0.004(3) -0.011(3)
    O1 0.016(2) 0.025(2) 0.025(2) -0.0093(18) 0.0014(17) -0.0069(18)
_geom_special_details
;
All e.s.d.'s (except the e.s.d. in the dihedral angle between two l.s. planes)
are estimated using the full covariance matrix. The cell e.s.d.'s are taken
into account individually in the estimation of e.s.d.'s in distances, angles
and torsion angles; correlations between e.s.d.'s in cell parameters are only
used when they are defined by crystal symmetry. An approximate (isotropic)
treatment of cell e.s.d.'s is used for estimating e.s.d.'s involving l.s.
planes.
;
loop_
    _geom_bond_atom_site_label_1
    _geom_bond_atom_site_label_2
    _geom_bond_site_symmetry_2
    _geom_bond_distance
    _geom_bond_publ_flag
    Cu N16 . 1.958(4) ?
    Cu N8 . 1.961(4) ?
    Cu N15 . 2.007(4) ?
    Cu N1 . 2.009(4) ?
    Cu O1 . 2.319(4) ?
    N1 C2 . 1.341(6) ?
    N1 C6 . 1.359(6) ?
    C2 C3 . 1.388(7) ?
    C2 H2 . 0.9500 ?
    C3 C4 . 1.393(8) ?
    C3 H3 . 0.9500 ?
    C4 C5 . 1.394(8) ?
    C4 H4 . 0.9500 ?
    C5 C6 . 1.382(7) ?
    C5 H5 . 0.9500 ?
    C6 C7 . 1.509(7) ?
    C7 O7 . 1.236(6) ?
    C7 N8 . 1.375(7) ?
    N8 C9 . 1.359(7) ?
    C9 O9 . 1.235(6) ?
    C9 C10 . 1.505(7) ?
    C10 N15 . 1.350(7) ?
    C10 C11 . 1.393(7) ?
    C11 C12 . 1.390(7) ?
    C11 H11 . 0.9500 ?
    C12 C13 . 1.386(8) ?
    C12 H12 . 0.9500 ?
    C13 C14 . 1.380(8) ?
    C13 H13 . 0.9500 ?
    C14 N15 . 1.344(6) ?
    C14 H14 . 0.9500 ?
    N16 N17 . 1.198(6) ?
    N17 N18 . 1.157(6) ?
    O1 H1A . 0.85(2) ?
    O1 H1B . 0.84(2) ?
loop_
    _geom_angle_atom_site_label_1
    _geom_angle_atom_site_label_2
    _geom_angle_atom_site_label_3
    _geom_angle_site_symmetry_1
    _geom_angle_site_symmetry_3
    _geom_angle
    _geom_angle_publ_flag
    N16 Cu N8 . . 165.67(19) ?
    N16 Cu N15 . . 91.65(19) ?
    N8 Cu N15 . . 80.91(18) ?
    N16 Cu N1 . . 103.67(19) ?
    N8 Cu N1 . . 82.26(18) ?
    N15 Cu N1 . . 162.45(16) ?
    N16 Cu O1 . . 93.76(18) ?
    N8 Cu O1 . . 98.80(16) ?
    N15 Cu O1 . . 92.89(16) ?
    N1 Cu O1 . . 94.57(16) ?
    C2 N1 C6 . . 119.0(5) ?
    C2 N1 Cu . . 128.2(4) ?
    C6 N1 Cu . . 112.8(3) ?
    N1 C2 C3 . . 122.9(5) ?
    N1 C2 H2 . . 118.5 ?
    C3 C2 H2 . . 118.5 ?
    C2 C3 C4 . . 118.0(5) ?
    C2 C3 H3 . . 121.0 ?
    C4 C3 H3 . . 121.0 ?
    C3 C4 C5 . . 119.4(5) ?
    C3 C4 H4 . . 120.3 ?
    C5 C4 H4 . . 120.3 ?
    C6 C5 C4 . . 119.3(5) ?
    C6 C5 H5 . . 120.4 ?
    C4 C5 H5 . . 120.4 ?
    N1 C6 C5 . . 121.4(5) ?
    N1 C6 C7 . . 116.6(4) ?
    C5 C6 C7 . . 122.0(5) ?
    O7 C7 N8 . . 127.9(5) ?
    O7 C7 C6 . . 121.1(5) ?
    N8 C7 C6 . . 111.0(4) ?
    C9 N8 C7 . . 124.6(4) ?
    C9 N8 Cu . . 118.2(3) ?
    C7 N8 Cu . . 116.9(3) ?
    O9 C9 N8 . . 129.1(5) ?
    O9 C9 C10 . . 120.3(5) ?
    N8 C9 C10 . . 110.7(4) ?
    N15 C10 C11 . . 121.8(5) ?
    N15 C10 C9 . . 115.9(4) ?
    C11 C10 C9 . . 122.3(5) ?
    C12 C11 C10 . . 118.3(5) ?
    C12 C11 H11 . . 120.8 ?
    C10 C11 H11 . . 120.8 ?
    C13 C12 C11 . . 119.4(5) ?
    C13 C12 H12 . . 120.3 ?
    C11 C12 H12 . . 120.3 ?
    C14 C13 C12 . . 119.4(5) ?
    C14 C13 H13 . . 120.3 ?
    C12 C13 H13 . . 120.3 ?
    N15 C14 C13 . . 121.6(5) ?
    N15 C14 H14 . . 119.2 ?
    C13 C14 H14 . . 119.2 ?
    C14 N15 C10 . . 119.5(5) ?
    C14 N15 Cu . . 126.3(4) ?
    C10 N15 Cu . . 114.0(3) ?
    N17 N16 Cu . . 131.4(4) ?
    N18 N17 N16 . . 175.6(5) ?
    Cu O1 H1A . . 106(4) ?
    Cu O1 H1B . . 112(4) ?
    H1A O1 H1B . . 101(5) ?
loop_
    _geom_torsion_atom_site_label_1
    _geom_torsion_atom_site_label_2
    _geom_torsion_atom_site_label_3
    _geom_torsion_atom_site_label_4
    _geom_torsion_site_symmetry_1
    _geom_torsion_site_symmetry_2
    _geom_torsion_site_symmetry_3
    _geom_torsion_site_symmetry_4
    _geom_torsion
    _geom_torsion_publ_flag
    N16 Cu N1 C2 . . . . -9.4(5) ?
    N8 Cu N1 C2 . . . . -176.2(5) ?
    N15 Cu N1 C2 . . . . -159.6(5) ?
    O1 Cu N1 C2 . . . . 85.6(5) ?
    N16 Cu N1 C6 . . . . 171.0(4) ?
    N8 Cu N1 C6 . . . . 4.3(4) ?
    N15 Cu N1 C6 . . . . 20.9(8) ?
    O1 Cu N1 C6 . . . . -94.0(4) ?
    C6 N1 C2 C3 . . . . 0.0(8) ?
    Cu N1 C2 C3 . . . . -179.5(4) ?
    N1 C2 C3 C4 . . . . -0.4(9) ?
    C2 C3 C4 C5 . . . . 0.4(9) ?
    C3 C4 C5 C6 . . . . 0.0(9) ?
    C2 N1 C6 C5 . . . . 0.5(8) ?
    Cu N1 C6 C5 . . . . -179.9(4) ?
    C2 N1 C6 C7 . . . . 178.3(5) ?
    Cu N1 C6 C7 . . . . -2.1(6) ?
    C4 C5 C6 N1 . . . . -0.5(8) ?
    C4 C5 C6 C7 . . . . -178.2(5) ?
    N1 C6 C7 O7 . . . . 177.9(5) ?
    C5 C6 C7 O7 . . . . -4.3(8) ?
    N1 C6 C7 N8 . . . . -2.6(7) ?
    C5 C6 C7 N8 . . . . 175.2(5) ?
    O7 C7 N8 C9 . . . . -0.7(9) ?
    C6 C7 N8 C9 . . . . 179.9(5) ?
    O7 C7 N8 Cu . . . . -174.3(4) ?
    C6 C7 N8 Cu . . . . 6.3(6) ?
    N16 Cu N8 C9 . . . . 64.4(10) ?
    N15 Cu N8 C9 . . . . 4.9(4) ?
    N1 Cu N8 C9 . . . . 179.9(4) ?
    O1 Cu N8 C9 . . . . -86.6(4) ?
    N16 Cu N8 C7 . . . . -121.6(8) ?
    N15 Cu N8 C7 . . . . 179.0(4) ?
    N1 Cu N8 C7 . . . . -6.0(4) ?
    O1 Cu N8 C7 . . . . 87.4(4) ?
    C7 N8 C9 O9 . . . . 2.8(9) ?
    Cu N8 C9 O9 . . . . 176.3(4) ?
    C7 N8 C9 C10 . . . . -177.7(5) ?
    Cu N8 C9 C10 . . . . -4.1(6) ?
    O9 C9 C10 N15 . . . . 179.7(5) ?
    N8 C9 C10 N15 . . . . 0.1(6) ?
    O9 C9 C10 C11 . . . . 0.0(8) ?
    N8 C9 C10 C11 . . . . -179.6(5) ?
    N15 C10 C11 C12 . . . . 0.8(8) ?
    C9 C10 C11 C12 . . . . -179.6(5) ?
    C10 C11 C12 C13 . . . . 0.0(8) ?
    C11 C12 C13 C14 . . . . -0.1(8) ?
    C12 C13 C14 N15 . . . . -0.4(8) ?
    C13 C14 N15 C10 . . . . 1.1(8) ?
    C13 C14 N15 Cu . . . . 175.7(4) ?
    C11 C10 N15 C14 . . . . -1.3(8) ?
    C9 C10 N15 C14 . . . . 179.1(5) ?
    C11 C10 N15 Cu . . . . -176.6(4) ?
    C9 C10 N15 Cu . . . . 3.8(6) ?
    N16 Cu N15 C14 . . . . 12.8(5) ?
    N8 Cu N15 C14 . . . . -179.5(5) ?
    N1 Cu N15 C14 . . . . 163.8(5) ?
    O1 Cu N15 C14 . . . . -81.1(4) ?
    N16 Cu N15 C10 . . . . -172.3(4) ?
    N8 Cu N15 C10 . . . . -4.6(4) ?
    N1 Cu N15 C10 . . . . -21.3(8) ?
    O1 Cu N15 C10 . . . . 93.8(4) ?
    N8 Cu N16 N17 . . . . 112.7(8) ?
    N15 Cu N16 N17 . . . . 171.0(5) ?
    N1 Cu N16 N17 . . . . -0.4(6) ?
    O1 Cu N16 N17 . . . . -96.0(5) ?
    Cu N16 N17 N18 . . . . -171(7) ?
loop_
    _geom_hbond_atom_site_label_D
    _geom_hbond_atom_site_label_H
    _geom_hbond_atom_site_label_A
    _geom_hbond_site_symmetry_A
    _geom_hbond_distance_DH
    _geom_hbond_distance_HA
    _geom_hbond_distance_DA
    _geom_hbond_angle_DHA
    O1 H1A O9 2_565 0.85(2) 2.10(4) 2.843(5) 145(5)
    O1 H1B O7 1_655 0.84(2) 2.13(3) 2.922(5) 157(5)
    O1 H1A O7 2_565 0.85(2) 2.45(4) 3.105(5) 134(5)
_iucr_refine_instructions_details
;
TITL Cu(bpca)N3H2O in P-1
CELL 0.71073   7.4023   8.9001  10.6057  78.186  84.118  70.040
ZERR    2.00   0.0043   0.0050   0.0061   0.009   0.008   0.007
LATT  1
SFAC C H N O CU
UNIT 24 20 12 6 2
TEMP -105
SHEL 10 0.84
L.S. 4
ACTA
CONF
EQIV $1 -x,-y+1,-z
EQIV $2 x+1,y,z
HTAB
HTAB O1 o9_$1
HTAB O1 O7_$2
HTAB O1 O7_$1
DFIX -0.85 O1 H1A O1 H1B
BOND $H
WGHT    0.019200    2.373800
FVAR       0.30882
CU    5    0.098303    0.769759    0.140710    11.00000    0.01618    0.01930 =
         0.01412   -0.00398    0.00128   -0.00971
N1    3   -0.074144    0.715222    0.288968    11.00000    0.01771    0.02340 =
         0.01598   -0.00398   -0.00095   -0.00847
C2    1   -0.071817    0.728514    0.412399    11.00000    0.02349    0.02875 =
         0.02031   -0.01045    0.00350   -0.01484
AFIX  43
H2    2    0.020603    0.769079    0.436092    11.00000   -1.20000
AFIX   0
C3    1   -0.198357    0.685676    0.507108    11.00000    0.03277    0.02862 =
         0.01491   -0.00694    0.00683   -0.01335
AFIX  43
H3    2   -0.192631    0.695771    0.593943    11.00000   -1.20000
AFIX   0
C4    1   -0.334037    0.627417    0.470940    11.00000    0.02720    0.02933 =
         0.02318   -0.00353    0.00824   -0.01358
AFIX  43
H4    2   -0.423513    0.597584    0.533083    11.00000   -1.20000
AFIX   0
C5    1   -0.337381    0.613271    0.342748    11.00000    0.02236    0.03110 =
         0.02726   -0.01321    0.00510   -0.01557
AFIX  43
H5    2   -0.429126    0.573784    0.316665    11.00000   -1.20000
AFIX   0
C6    1   -0.205782    0.657318    0.254061    11.00000    0.02007    0.01023 =
         0.01830   -0.00238    0.00230   -0.00317
C7    1   -0.205224    0.649739    0.113218    11.00000    0.02024    0.01311 =
         0.02139   -0.00625    0.00018   -0.00488
O7    4   -0.316196    0.594513    0.073267    11.00000    0.02282    0.02782 =
         0.02578   -0.00743    0.00029   -0.01580
N8    3   -0.071394    0.711587    0.043152    11.00000    0.01920    0.01890 =
         0.01563   -0.00364    0.00032   -0.01212
C9    1   -0.037508    0.720612   -0.086079    11.00000    0.01586    0.01446 =
         0.01463    0.00133   -0.00572   -0.00548
O9    4   -0.119517    0.683032   -0.164366    11.00000    0.02095    0.02840 =
         0.02103   -0.00230   -0.00176   -0.01194
C10   1    0.123664    0.788226   -0.130527    11.00000    0.01603    0.01273 =
         0.01930   -0.00051    0.00030   -0.00541
C11   1    0.186330    0.811052   -0.259255    11.00000    0.02089    0.02170 =
         0.01520   -0.00022   -0.00381   -0.00698
AFIX  43
H11   2    0.127579    0.784781   -0.323442    11.00000   -1.20000
AFIX   0
C12   1    0.337011    0.873246   -0.291402    11.00000    0.02410    0.02863 =
         0.01558   -0.00155    0.00496   -0.00799
AFIX  43
H12   2    0.383046    0.890109   -0.378332    11.00000   -1.20000
AFIX   0
C13   1    0.419435    0.910417   -0.195378    11.00000    0.01601    0.02755 =
         0.02505   -0.00019    0.00645   -0.01224
AFIX  43
H13   2    0.522658    0.952793   -0.215896    11.00000   -1.20000
AFIX   0
C14   1    0.350227    0.885324   -0.069720    11.00000    0.02049    0.01967 =
         0.03225   -0.00541    0.00070   -0.01131
AFIX  43
H14   2    0.407581    0.910272   -0.004074    11.00000   -1.20000
AFIX   0
N15   3    0.203619    0.826432   -0.037974    11.00000    0.01243    0.01958 =
         0.01853   -0.00334   -0.00029   -0.00659
N16   3    0.240031    0.881426    0.211654    11.00000    0.02643    0.03448 =
         0.02193   -0.00877    0.00138   -0.02202
N17   3    0.233276    0.914596    0.316355    11.00000    0.02177    0.02434 =
         0.01992   -0.00062   -0.00507   -0.01354
N18   3    0.234293    0.952520    0.414289    11.00000    0.04406    0.05202 =
         0.02374   -0.01128   -0.00377   -0.02582
O1    4    0.338718    0.519149    0.180903    11.00000    0.01650    0.02543 =
         0.02543   -0.00686    0.00144   -0.00925
H1A   2    0.304638    0.455142    0.147167    11.00000   -1.20000
H1B   2    0.440083    0.519605    0.138122    11.00000   -1.20000
HKLF 4
REM  Cu(bpca)N3H2O in P-1
REM R1 =  0.0634 for   1837 Fo > 4sig(Fo)  and  0.0884 for all   2258 data
REM    205 parameters refined using      2 restraints
END
;
data_New_Global_Publ_Block
_journal_date_recd_electronic     2013-10-04
_journal_date_accepted     2013-10-07
_journal_name_full     'Acta Crystallographica, Section E'
_journal_year     2013
_journal_volume     69
_journal_issue     11
_journal_page_first     m598
_journal_page_last     m599
_journal_paper_category     QM
_journal_paper_doi     10.1107/S1600536813027499
_journal_coeditor_code     SJ5358
_publ_contact_author_name     'Mark M. Turnbull'
_publ_contact_author_address
;
Dept. of Chemistry
Clark University
950 Main St.
Worcester, MA 01610
USA
;
_publ_contact_author_email     'mturnbull@clarku.edu'
_publ_contact_author_fax     '508-793-7117'
_publ_contact_author_phone     '508-793-7167'
_publ_section_title
;\
Aqua(azido)[<i>N</i>-(pyridin-2-ylcarbonyl)pyridine-2-carboxamido-\
\k^3^<i>N</i>,<i>N</i>',<i>N</i>'']copper(II)
;
loop_
    _publ_author_name
    _publ_author_footnote
    _publ_author_address
    'Bruda, Sandra' .
;
Department of Chemistry
Clark University
950 Main St
Worcester, MA 01610
USA
;
    'Turnbull, Mark M.' .
;
Department of Chemistry
Clark University
950 Main St
Worcester, MA 01610
USA
;
    'Wikaira, Jan L.' .
;
Department of Chemistry
University of Canterbury
Private Bag 4800
Christchurch
New Zealand
;
