# Supplementary material for: Aqua­(azido)[N-(pyridin-2-ylcarbon­yl)pyridine-2-carboxamido-κ3 N,N′,N′′]copper(II)
Source: Acta Crystallogr Sect E Struct Rep Online. 2013 Oct 12;69(Pt 11):m598–9. doi: 10.1107/S1600536813027499 (PMC3919545; doi:10.1107/S1600536813027499)
Supplement: Supplementary file 2 [file e-69-0m598-Isup2.hkl]

# 
# h,k,l, Fc-squared, Fo-squared, sigma(Fo-squared) and status flag 
# 
data_I
_shelx_title ' Cu(bpca)N3H2O in P-1' 
_shelx_refln_list_code          4 
_shelx_F_calc_maximum      222.63 
_exptl_crystal_F_000       354.00 
_reflns_d_resolution_high  0.8401 
 
loop_ 
 _symmetry_equiv_pos_as_xyz 
 'x, y, z' 
 '-x, -y, -z' 
 
_cell_length_a     7.4023 
_cell_length_b     8.9001 
_cell_length_c    10.6057 
_cell_angle_alpha  78.186 
_cell_angle_beta   84.118 
_cell_angle_gamma  70.040 
 
_shelx_F_squared_multiplier     1.000 
 
loop_ 
 _refln_index_h 
 _refln_index_k 
 _refln_index_l 
 _refln_F_squared_calc 
 _refln_F_squared_meas 
 _refln_F_squared_sigma 
 _refln_observed_status 
   1   0   0     5766.12     5961.65     27.74 o 
   2   0   0     1904.38     2083.65     22.07 o 
   3   0   0       11.17       28.66      8.15 o 
   4   0   0     1508.92     1518.08     22.87 o 
   5   0   0      823.32      791.95     27.61 o 
   6   0   0      380.58      358.87     26.56 o 
   7   0   0      867.80      826.07     35.83 o 
   8   0   0       45.82      148.61     48.14 o 
  -7   1   0      560.62      549.94     41.49 o 
  -6   1   0        1.97        4.01     24.08 o 
  -5   1   0      209.51      262.83     20.42 o 
  -4   1   0      167.06      208.38     16.95 o 
  -3   1   0     1225.10     1178.50     17.94 o 
  -2   1   0      597.25      528.19     30.36 o 
  -1   1   0      345.82      370.67      9.92 o 
   0   1   0        0.13        3.68      4.72 o 
   1   1   0      507.77      553.50     15.96 o 
   2   1   0      146.72      138.86     19.06 o 
   3   1   0      130.25      183.86     12.64 o 
   4   1   0       73.94       82.35     10.47 o 
   5   1   0       46.31       71.76     17.37 o 
   6   1   0     1157.11     1177.93     34.45 o 
   7   1   0      659.48      625.78     33.54 o 
   8   1   0       47.70       51.36     39.55 o 
  -7   2   0      103.84      128.07     49.27 o 
  -6   2   0      202.51      224.33     33.25 o 
  -5   2   0      692.41      702.58     28.04 o 
  -4   2   0      603.92      588.18     22.53 o 
  -3   2   0      701.17      764.22     17.93 o 
  -2   2   0     2120.09     2295.37     25.20 o 
  -1   2   0    49564.39    50587.37    147.53 o 
   0   2   0     8150.62     7922.96     32.07 o 
   1   2   0      462.20      543.64      7.01 o 
   2   2   0      656.00      664.79     10.79 o 
   3   2   0     1581.04     1718.16     24.96 o 
   4   2   0     1925.39     1976.31     24.03 o 
   5   2   0     1162.01     1182.45     26.13 o 
   6   2   0     1616.59     1652.93     38.17 o 
   7   2   0      221.82      222.82     29.29 o 
   8   2   0      287.68      279.17     40.60 o 
  -7   3   0       86.45      106.68     46.03 o 
  -6   3   0      330.61      310.69     37.57 o 
  -5   3   0       57.39       83.27     24.18 o 
  -4   3   0      504.97      546.19     29.03 o 
  -3   3   0      305.95      303.54     15.60 o 
  -2   3   0      684.92      698.01     16.50 o 
  -1   3   0      249.90      274.85     16.57 o 
   0   3   0        1.26       39.27     12.99 o 
   1   3   0      181.50      236.03      8.36 o 
   2   3   0      466.18      406.52      9.03 o 
   3   3   0      915.27      906.64     15.62 o 
   4   3   0       25.07       21.13     10.64 o 
   5   3   0      926.50      986.71     23.97 o 
   6   3   0      791.99      788.87     27.56 o 
   7   3   0      103.07      129.17     29.60 o 
   8   3   0       82.63       68.95     34.93 o 
  -6   4   0      227.29      129.21     41.14 o 
  -5   4   0      620.02      585.68     32.79 o 
  -4   4   0      151.38      145.12     28.85 o 
  -3   4   0      215.94      192.22     18.89 o 
  -2   4   0     7119.68     7177.39     48.58 o 
  -1   4   0     6359.06     6971.31     47.92 o 
   0   4   0      203.35      191.03     10.61 o 
   1   4   0      740.63      777.45     16.22 o 
   2   4   0      301.70      329.55     14.77 o 
   3   4   0     2842.10     2665.75     28.00 o 
   4   4   0     1494.78     1487.28     25.91 o 
   5   4   0     1266.43     1274.85     28.42 o 
   6   4   0      950.88     1000.31     29.39 o 
   7   4   0        0.22       53.01     30.83 o 
   8   4   0      326.23      297.08     34.98 o 
  -5   5   0       48.88       81.45     35.78 o 
  -4   5   0      131.14       84.80     25.73 o 
  -3   5   0      391.31      404.25     48.40 o 
  -2   5   0      488.40      486.86     20.60 o 
  -1   5   0      328.17      339.91     23.87 o 
   0   5   0       39.97       83.26     24.10 o 
   1   5   0     1235.12     1335.68     17.74 o 
   2   5   0      643.39      613.45     22.17 o 
   3   5   0       56.92       51.22     11.24 o 
   4   5   0      120.23      110.22     14.86 o 
   5   5   0      617.72      581.25     20.54 o 
   6   5   0       71.97       63.73     23.31 o 
   7   5   0      202.30      199.54     23.03 o 
   8   5   0      323.31      347.16     36.71 o 
  -5   6   0       52.03       59.98     62.81 o 
  -4   6   0        7.53       12.72     38.80 o 
  -3   6   0      925.38      825.89     39.58 o 
  -2   6   0     3121.60     3175.73     57.78 o 
  -1   6   0      315.97      358.64     40.47 o 
   0   6   0      434.49      425.51     21.35 o 
   1   6   0       17.75       60.80     45.14 o 
   2   6   0     1707.84     1775.92     32.87 o 
   3   6   0      628.81      629.01     20.57 o 
   4   6   0      634.20      598.04     24.34 o 
   5   6   0     2192.20     2106.32     46.42 o 
   6   6   0      268.10      269.87     24.67 o 
   7   6   0      357.01      379.46     34.14 o 
   8   6   0       76.34       72.31     32.11 o 
  -4   7   0       95.44      159.09    100.61 o 
  -3   7   0      490.21      406.73     36.46 o 
  -2   7   0      412.31      418.18     32.99 o 
  -1   7   0        4.22      121.63     25.98 o 
   0   7   0      375.76      413.59     23.97 o 
   1   7   0      259.23      230.56     21.34 o 
   2   7   0      218.87      187.68     22.91 o 
   3   7   0        6.11        5.83     19.03 o 
   4   7   0      212.57      219.36     20.61 o 
   5   7   0        7.81       -2.44     34.60 o 
   6   7   0      308.56      247.98     25.78 o 
   7   7   0      629.49      553.40     36.27 o 
   8   7   0        1.07        4.61     33.71 o 
  -3   8   0      988.90      869.46     49.66 o 
  -2   8   0      179.19      264.88     37.35 o 
  -1   8   0      217.38      215.21     45.87 o 
   0   8   0      100.97      133.32     56.05 o 
   1   8   0      390.35      327.26     34.81 o 
   2   8   0      115.20      101.71     24.85 o 
   3   8   0      373.80      321.50     26.56 o 
   4   8   0     1990.18     1991.35     43.19 o 
   5   8   0      478.93      456.24     27.37 o 
   6   8   0       89.01       85.50     31.93 o 
   7   8   0       21.81       22.46     28.65 o 
  -1   9   0       25.24       65.12     67.74 o 
   0   9   0      137.65      160.54     41.84 o 
   1   9   0      155.60      121.00     39.01 o 
   2   9   0       17.69      -13.63     28.42 o 
   3   9   0        4.24       12.69     31.98 o 
   4   9   0        5.54      -13.21     43.31 o 
   5   9   0      219.54      201.74     43.10 o 
   6   9   0      475.86      383.03     35.37 o 
   1  10   0       18.76       75.18     37.96 o 
   2  10   0      176.67      335.65     59.03 o 
   3  10   0      863.44      907.33     47.08 o 
   4  10   0      480.76      360.92     43.52 o 
  -4 -10   1        2.46        4.61     42.89 o 
  -3 -10   1      185.33      277.35     36.28 o 
  -2 -10   1       59.05      161.79     40.06 o 
  -6  -9   1      334.98      309.54     42.15 o 
  -5  -9   1       79.58      114.29     35.86 o 
  -4  -9   1      444.32      464.41     44.56 o 
  -3  -9   1      656.69      604.29     34.50 o 
  -2  -9   1      306.75      349.38     31.77 o 
  -1  -9   1       94.83      153.51     31.35 o 
   0  -9   1        4.97       75.71     39.22 o 
   1  -9   1       64.33       74.76     55.36 o 
  -7  -8   1      171.63      177.33     89.81 o 
  -6  -8   1       37.91       76.93     26.95 o 
  -5  -8   1        3.60      120.46     41.00 o 
  -4  -8   1      330.43      290.35     28.94 o 
  -3  -8   1      415.61      376.96     34.39 o 
  -2  -8   1        0.68       49.91     22.65 o 
  -1  -8   1       78.15       95.94     31.46 o 
   0  -8   1      297.75      251.66     33.34 o 
   1  -8   1      237.41      298.84     49.60 o 
   2  -8   1       38.46      184.34    123.94 o 
  -7  -7   1      385.47      489.63     36.59 o 
  -6  -7   1      153.24      141.42     59.24 o 
  -5  -7   1       60.83       35.67     68.26 o 
  -4  -7   1      762.87      711.26     24.06 o 
  -3  -7   1     1052.96     1042.77     25.09 o 
  -2  -7   1      498.15      543.26     31.04 o 
  -1  -7   1       27.05       67.42     19.19 o 
   0  -7   1       72.77       59.60     20.94 o 
   1  -7   1      289.54      319.70     36.54 o 
   2  -7   1       94.91      121.37     30.80 o 
   3  -7   1      496.87      490.73     38.49 o 
   4  -7   1      441.52      393.15     49.46 o 
  -8  -6   1       17.71        4.45     75.34 o 
  -7  -6   1       19.87       12.67     27.96 o 
  -6  -6   1       25.48       19.85     24.38 o 
  -5  -6   1      287.02      289.11     42.31 o 
  -4  -6   1     1940.52     1825.08     37.38 o 
  -3  -6   1      324.93      303.33     17.81 o 
  -2  -6   1      376.38      398.77     16.13 o 
  -1  -6   1      374.86      297.69     54.63 o 
   0  -6   1      537.93      541.17     18.74 o 
   1  -6   1       23.08       55.32     62.39 o 
   2  -6   1        2.06        2.75     22.88 o 
   3  -6   1      342.27      365.44     31.99 o 
   4  -6   1        8.93      -18.57     40.96 o 
  -8  -5   1      201.06      192.53     63.02 o 
  -7  -5   1      310.41      219.99     54.10 o 
  -6  -5   1      143.45      114.68     22.54 o 
  -5  -5   1      593.12      603.92     23.22 o 
  -4  -5   1     1691.88     1606.13     25.35 o 
  -3  -5   1     1519.83     1443.33     24.05 o 
  -2  -5   1      194.31      192.21     10.01 o 
  -1  -5   1      270.78      272.22      8.51 o 
   0  -5   1      309.98      321.89     14.06 o 
   1  -5   1        2.95       32.68     17.78 o 
   2  -5   1     1238.95     1215.72     33.71 o 
   3  -5   1     1980.96     1872.08     46.96 o 
   4  -5   1        0.95       55.31     36.39 o 
   5  -5   1       41.59       10.36     43.85 o 
  -8  -4   1        0.08       80.93     52.64 o 
  -7  -4   1      170.76      144.24     24.63 o 
  -6  -4   1      264.61      289.10     20.22 o 
  -5  -4   1     3901.45     3898.76     40.11 o 
  -4  -4   1      787.89      803.45     18.09 o 
  -3  -4   1      676.69      785.10     16.09 o 
  -2  -4   1       23.25        6.56     15.11 o 
  -1  -4   1      681.64      604.25     43.83 o 
   0  -4   1      571.12      504.67     10.44 o 
   1  -4   1       13.52       50.25     21.00 o 
   2  -4   1     2141.08     2198.42     28.91 o 
   3  -4   1        1.51        7.20     17.55 o 
   4  -4   1     1151.98     1126.03     33.00 o 
   5  -4   1      208.93      171.52     26.86 o 
   6  -4   1       30.11       79.84     48.21 o 
  -8  -3   1      406.91      341.01     54.60 o 
  -7  -3   1      454.29      461.68     34.81 o 
  -6  -3   1      164.34      160.27     18.38 o 
  -5  -3   1     1278.85     1345.84     25.71 o 
  -4  -3   1     2395.49     2363.10     25.88 o 
  -3  -3   1       65.45       53.21     15.93 o 
  -2  -3   1      672.90      730.88     16.45 o 
  -1  -3   1      187.36      201.83     14.53 o 
   0  -3   1      354.38      401.60     21.97 o 
   1  -3   1     3088.63     3036.07     28.92 o 
   2  -3   1     5366.99     5228.60     36.91 o 
   3  -3   1      108.54      133.19     17.77 o 
   4  -3   1        1.35       24.70     30.74 o 
   5  -3   1       90.19       85.02     35.55 o 
   6  -3   1      387.08      415.05     37.86 o 
   7  -3   1      117.48      187.84     84.66 o 
  -8  -2   1      250.09      190.15     34.02 o 
  -7  -2   1      236.92      202.31     30.05 o 
  -6  -2   1     2654.91     2653.92     34.96 o 
  -5  -2   1      707.68      746.17     18.36 o 
  -4  -2   1       53.35      113.95     11.85 o 
  -3  -2   1      157.11      217.06     10.95 o 
  -2  -2   1      349.77      327.51      8.34 o 
  -1  -2   1     2091.78     2134.30     48.13 o 
   0  -2   1      225.37      236.61     56.62 o 
   1  -2   1     7388.71     7371.28     29.67 o 
   2  -2   1       30.56       97.81     19.68 o 
   3  -2   1     2029.63     2063.28     27.54 o 
   4  -2   1      183.31      200.30     35.44 o 
   5  -2   1      422.81      411.03     23.27 o 
   6  -2   1      201.90      273.76     35.16 o 
   7  -2   1      103.17      104.25     40.88 o 
  -8  -1   1      344.12      285.24     42.17 o 
  -7  -1   1        3.28       -9.93     26.58 o 
  -6  -1   1      491.90      510.61     40.49 o 
  -5  -1   1     1279.36     1356.77     22.91 o 
  -4  -1   1        5.95       29.70     12.82 o 
  -3  -1   1       13.54       56.59      9.25 o 
  -2  -1   1     3014.97     3109.84     21.68 o 
  -1  -1   1       43.42       62.49      6.72 o 
   0  -1   1     2899.57     2975.63     42.89 o 
   1  -1   1     7450.19     7512.01     48.86 o 
   2  -1   1      964.30     1010.33     16.35 o 
   3  -1   1       35.58       69.85     15.83 o 
   4  -1   1       17.85       38.31     14.64 o 
   5  -1   1      269.39      255.36     18.21 o 
   6  -1   1      586.22      479.18     52.14 o 
   7  -1   1      813.84      747.76     42.52 o 
  -8   0   1       68.67      165.73     53.31 o 
  -7   0   1      724.79      747.51     34.28 o 
  -6   0   1      681.21      748.14     31.53 o 
  -5   0   1      215.32      233.00     22.24 o 
  -4   0   1      100.23      106.62     11.91 o 
  -3   0   1       45.74       39.69      9.98 o 
  -2   0   1     2847.08     2919.15     30.61 o 
  -1   0   1     1535.11     1636.73     18.58 o 
   1   0   1     1409.39     1412.34     22.79 o 
   2   0   1      405.41      423.56      9.59 o 
   3   0   1      226.69      222.12     10.58 o 
   4   0   1     1939.95     1953.31     24.86 o 
   5   0   1      955.84      947.84     41.91 o 
   6   0   1       21.49       63.38     36.31 o 
   7   0   1      356.42      354.09     30.29 o 
   8   0   1      109.11      111.30     47.42 o 
  -7   1   1       95.81      192.73    110.50 o 
  -6   1   1      181.54      227.53     28.69 o 
  -5   1   1        6.22       -0.37     22.11 o 
  -4   1   1      436.44      494.48     17.28 o 
  -3   1   1     2023.21     2224.69     22.68 o 
  -2   1   1       66.96       86.82     14.02 o 
  -1   1   1      140.81      180.40     11.87 o 
   0   1   1     2316.93     2034.26     35.56 o 
   1   1   1     3050.25     2858.22     23.52 o 
   2   1   1      178.09      199.54     33.18 o 
   3   1   1     1857.07     1978.60     21.50 o 
   4   1   1       65.57       97.04     14.77 o 
   5   1   1     1932.31     2085.39     38.03 o 
   6   1   1     1256.48     1244.20     35.17 o 
   7   1   1      655.69      707.42     35.61 o 
   8   1   1      140.76      159.42     34.86 o 
  -7   2   1      511.95      420.22     38.97 o 
  -6   2   1      277.95      277.81     44.79 o 
  -5   2   1       36.21      -11.93     22.74 o 
  -4   2   1       15.32       42.93     17.95 o 
  -3   2   1     1313.75     1370.59     22.06 o 
  -2   2   1     1590.16     1510.56     20.86 o 
  -1   2   1      558.89      636.50     14.31 o 
   0   2   1     5609.61     5312.87     54.59 o 
   1   2   1      324.84      344.37      9.86 o 
   2   2   1     1031.59      999.04     14.57 o 
   3   2   1     2702.40     2621.34     25.96 o 
   4   2   1     2093.06     2140.68     25.13 o 
   5   2   1       68.62       69.87     14.90 o 
   6   2   1      350.33      354.53     35.04 o 
   7   2   1      104.08      115.13     25.17 o 
   8   2   1        3.35       12.75     39.60 o 
  -7   3   1        0.20       42.01     43.03 o 
  -6   3   1       16.75       39.73     34.57 o 
  -5   3   1      300.07      285.86     26.03 o 
  -4   3   1      597.15      607.83     25.10 o 
  -3   3   1       76.11       86.19     16.28 o 
  -2   3   1       85.36      106.43     14.87 o 
  -1   3   1      117.99      126.54     11.11 o 
   0   3   1     1910.32     1835.68     28.92 o 
   1   3   1     1052.93     1054.25     15.55 o 
   2   3   1     4558.85     4516.43     29.74 o 
   3   3   1        5.12       14.56     13.95 o 
   4   3   1     2140.83     2168.19     27.42 o 
   5   3   1      975.14      971.35     23.18 o 
   6   3   1     1480.35     1440.25     30.16 o 
   7   3   1      651.94      657.71     36.49 o 
   8   3   1       22.05      118.16     74.29 o 
  -6   4   1       30.38       44.87     38.50 o 
  -5   4   1       45.91       27.98     26.03 o 
  -4   4   1      243.15      263.48     24.54 o 
  -3   4   1      401.58      422.17     20.28 o 
  -2   4   1      342.08      338.49     18.17 o 
  -1   4   1     4148.99     4285.13     39.36 o 
   0   4   1      316.67      350.39     11.37 o 
   1   4   1      788.16      788.81     25.96 o 
   2   4   1     1007.74      936.71     15.47 o 
   3   4   1     2575.67     2391.54     25.31 o 
   4   4   1      387.24      373.77     14.78 o 
   5   4   1       68.45      103.19     25.41 o 
   6   4   1        1.53       29.34     18.75 o 
   7   4   1        3.21       37.86     26.35 o 
   8   4   1      627.45      580.55     38.77 o 
  -5   5   1      216.60      273.47     34.33 o 
  -4   5   1      242.33      288.09     41.73 o 
  -3   5   1       76.63      109.56     28.70 o 
  -2   5   1       37.32       74.93     37.79 o 
  -1   5   1      349.00      341.24     16.60 o 
   0   5   1     1451.58     1420.98     23.21 o 
   1   5   1     2286.50     2139.60     23.54 o 
   2   5   1      126.21      110.57     13.31 o 
   3   5   1      330.86      364.70     14.41 o 
   4   5   1      727.24      728.24     20.25 o 
   5   5   1     2141.82     2056.73     33.06 o 
   6   5   1     1000.81      993.29     27.86 o 
   7   5   1      192.65      188.36     22.07 o 
   8   5   1        3.71      159.15     41.06 o 
  -5   6   1        1.40      136.88     80.37 o 
  -4   6   1       43.87      154.19     98.04 o 
  -3   6   1      220.86      198.54     24.46 o 
  -2   6   1     1423.12     1430.92     47.69 o 
  -1   6   1      268.72      258.39     22.98 o 
   0   6   1       18.15       55.32     18.38 o 
   1   6   1      240.35      255.64     24.27 o 
   2   6   1     1607.49     1602.44     28.82 o 
   3   6   1      437.58      460.93     23.65 o 
   4   6   1      111.42      127.68     42.13 o 
   5   6   1      168.89      169.98     20.66 o 
   6   6   1        8.34        8.29     31.66 o 
   7   6   1      511.62      505.66     28.82 o 
   8   6   1      220.23      267.21     44.89 o 
  -4   7   1       33.34       87.81     38.85 o 
  -3   7   1      182.61      119.89     31.88 o 
  -2   7   1       15.23      103.18     57.25 o 
  -1   7   1      620.94      572.00     68.47 o 
   0   7   1      623.85      581.02     26.42 o 
   1   7   1      584.00      573.83     27.13 o 
   2   7   1       14.71       28.39     30.30 o 
   3   7   1      539.79      602.17     31.90 o 
   4   7   1     1215.22     1202.26     33.44 o 
   5   7   1      802.37      755.38     31.31 o 
   6   7   1      496.63      498.18     31.50 o 
   7   7   1       65.29       64.83     29.78 o 
   8   7   1      203.64      117.82     35.76 o 
  -3   8   1      319.64      282.75     95.94 o 
  -2   8   1      299.30      268.75     53.42 o 
  -1   8   1       36.67       33.31     42.05 o 
   0   8   1       57.21       99.39     60.97 o 
   1   8   1      430.05      382.75     30.51 o 
   2   8   1      269.08      239.24     23.39 o 
   3   8   1      431.27      412.56     26.80 o 
   4   8   1      297.91      322.18     38.95 o 
   5   8   1        3.16       52.98     33.61 o 
   6   8   1      134.80      130.77     25.95 o 
   7   8   1      375.71      295.91     75.55 o 
  -1   9   1      149.38      236.64     38.49 o 
   0   9   1      558.39      612.88     37.59 o 
   1   9   1       89.79      102.24     68.94 o 
   2   9   1      161.24      265.39     41.52 o 
   3   9   1      284.88      273.21     25.28 o 
   4   9   1      495.70      579.68     36.52 o 
   5   9   1      490.39      492.27     50.12 o 
   6   9   1      119.16      160.26     34.86 o 
   1  10   1      124.60      125.62     49.91 o 
   2  10   1      327.78      339.21     58.61 o 
   3  10   1      305.86      332.71     47.81 o 
   4  10   1       84.22      158.96     38.48 o 
   5  10   1       14.71      -20.66     45.40 o 
  -5  -9   2      173.26      182.56     33.97 o 
  -4  -9   2       17.20       69.42     28.84 o 
  -3  -9   2      200.85      279.44     36.39 o 
  -2  -9   2      332.04      372.98     30.09 o 
  -1  -9   2       17.62       80.74     33.24 o 
   0  -9   2      483.53      503.42     50.75 o 
  -6  -8   2      140.99      244.38    103.76 o 
  -5  -8   2       72.34       55.68     31.35 o 
  -4  -8   2       33.14       66.90     24.64 o 
  -3  -8   2       42.75      107.16     22.75 o 
  -2  -8   2      349.10      435.37     28.63 o 
  -1  -8   2      887.60      820.40     34.29 o 
   0  -8   2      187.51      170.29     34.60 o 
   1  -8   2        1.27       54.74     33.13 o 
   2  -8   2        0.38       62.49     43.83 o 
  -7  -7   2        2.40      -30.61     47.03 o 
  -6  -7   2       71.97       29.93     28.29 o 
  -5  -7   2        5.14       14.28     25.03 o 
  -4  -7   2      631.05      616.42     29.00 o 
  -3  -7   2      969.05      971.07     28.07 o 
  -2  -7   2        2.42       44.56     15.41 o 
  -1  -7   2      644.64      569.58     22.02 o 
   0  -7   2      571.81      647.70     31.67 o 
   1  -7   2      219.26      283.01     37.43 o 
   2  -7   2       13.47      189.98     51.38 o 
   3  -7   2        1.13      116.91    126.09 o 
  -8  -6   2      199.89      188.22     35.96 o 
  -7  -6   2      235.54      232.79     33.23 o 
  -6  -6   2      215.95      248.62     25.20 o 
  -5  -6   2      457.22      427.18     23.42 o 
  -4  -6   2       15.29       35.00     30.67 o 
  -3  -6   2      830.26      744.02     35.65 o 
  -2  -6   2     1917.15     1795.67     58.93 o 
  -1  -6   2      432.08      528.90     48.55 o 
   0  -6   2      206.98      270.22     25.48 o 
   1  -6   2      182.10      206.33     25.59 o 
   2  -6   2      159.88      319.34     67.32 o 
   3  -6   2      245.18      373.40     59.56 o 
   4  -6   2      182.08      142.13     40.19 o 
  -8  -5   2       76.66       85.67     36.89 o 
  -7  -5   2       11.42       20.80     25.45 o 
  -6  -5   2       26.60      101.64     43.76 o 
  -5  -5   2      926.21     1012.13     25.06 o 
  -4  -5   2     1134.44     1169.13     25.49 o 
  -3  -5   2      163.06      221.47     25.36 o 
  -2  -5   2      543.68      572.84     17.74 o 
  -1  -5   2      867.71      879.33     44.25 o 
   0  -5   2       85.15       99.02      8.55 o 
   1  -5   2      369.00      427.36     32.45 o 
   2  -5   2      205.88      273.35     24.69 o 
   3  -5   2        7.03       12.62     31.88 o 
   4  -5   2      304.05      300.01     40.24 o 
   5  -5   2      211.81      144.16     39.06 o 
  -8  -4   2      213.57      259.78     48.21 o 
  -7  -4   2      242.79      233.72     23.45 o 
  -6  -4   2     1165.98     1127.81     24.93 o 
  -5  -4   2      128.84      186.11     16.46 o 
  -4  -4   2      997.69     1056.17     21.65 o 
  -3  -4   2     1240.76     1231.42     19.94 o 
  -2  -4   2     1069.94     1125.38     13.04 o 
  -1  -4   2     2448.74     2437.40     60.61 o 
   0  -4   2     1081.63     1105.01     28.52 o 
   1  -4   2      163.52      243.90     14.51 o 
   2  -4   2      496.63      539.73     41.66 o 
   3  -4   2      811.24      845.63     29.96 o 
   4  -4   2      284.16      375.62     55.64 o 
   5  -4   2        4.62       57.80     54.40 o 
   6  -4   2       19.27       49.52     37.18 o 
  -8  -3   2      100.24       98.88     37.76 o 
  -7  -3   2       76.40      126.35     30.21 o 
  -6  -3   2      368.85      365.12     19.36 o 
  -5  -3   2      678.78      675.84     21.13 o 
  -4  -3   2      622.88      664.77     18.15 o 
  -3  -3   2      179.71      255.36     17.81 o 
  -2  -3   2      329.49      346.32      8.81 o 
  -1  -3   2       98.65      226.49     35.02 o 
   0  -3   2     2538.64     2742.96     30.55 o 
   1  -3   2     1006.60      954.09     17.76 o 
   2  -3   2      269.77      277.91     14.37 o 
   3  -3   2      164.73      199.79     17.29 o 
   4  -3   2      240.50      267.39     22.12 o 
   5  -3   2      203.44      196.15     36.14 o 
   6  -3   2      182.96      159.12     33.69 o 
  -8  -2   2      176.69      244.30     45.33 o 
  -7  -2   2     1037.28     1003.43     45.33 o 
  -6  -2   2      168.40      250.55     27.44 o 
  -5  -2   2      169.77      178.51     16.12 o 
  -4  -2   2      124.73      145.82     13.66 o 
  -3  -2   2     2934.17     2952.99     25.79 o 
  -2  -2   2     7208.41     7133.49     56.52 o 
  -1  -2   2     1967.32     1944.29     16.00 o 
   0  -2   2        0.07       14.84      7.45 o 
   1  -2   2      776.70      781.06     12.08 o 
   2  -2   2     1504.29     1467.43     20.47 o 
   3  -2   2      611.27      587.15     16.92 o 
   4  -2   2      341.67      320.96     19.19 o 
   5  -2   2      369.97      388.93     23.25 o 
   6  -2   2       90.29      116.19     32.11 o 
   7  -2   2      354.37      281.74     44.48 o 
  -8  -1   2       20.77        2.80     41.80 o 
  -7  -1   2       17.76       25.52     33.40 o 
  -6  -1   2      323.94      327.72     27.92 o 
  -5  -1   2      653.05      726.34     20.77 o 
  -4  -1   2       30.83       29.44     12.47 o 
  -3  -1   2       14.34       25.08     18.27 o 
  -2  -1   2      157.23      190.65      8.94 o 
  -1  -1   2     4079.13     4110.76     22.50 o 
   0  -1   2      797.71      734.25     15.68 o 
   1  -1   2     1014.36     1040.19     16.14 o 
   2  -1   2       52.39       62.71      8.96 o 
   3  -1   2      223.12      204.48     12.72 o 
   4  -1   2      376.60      388.08     17.58 o 
   5  -1   2      538.24      497.95     20.78 o 
   6  -1   2      433.48      417.49     35.48 o 
   7  -1   2       27.03       45.22     39.48 o 
  -8   0   2      389.43      317.15     41.83 o 
  -7   0   2      208.69      239.94     32.53 o 
  -6   0   2       45.69       47.21     24.57 o 
  -5   0   2        1.36       25.83     25.27 o 
  -4   0   2     2646.77     2727.30     33.76 o 
  -3   0   2     5514.26     5692.18     33.78 o 
  -2   0   2     1988.52     1917.31     21.92 o 
  -1   0   2      324.00      339.35      9.75 o 
   0   0   2      617.28      630.25     14.79 o 
   1   0   2      301.60      284.63      9.48 o 
   2   0   2     1222.77     1240.34     21.65 o 
   3   0   2     2735.45     2550.28     24.15 o 
   4   0   2     1183.09     1315.35     25.11 o 
   5   0   2       85.01      114.99     24.47 o 
   6   0   2      510.06      548.89     42.63 o 
   7   0   2      184.55      230.45     38.02 o 
   8   0   2      109.71       48.67     41.69 o 
  -7   1   2       87.45       88.08     31.57 o 
  -6   1   2      260.86      334.23     42.84 o 
  -5   1   2      304.21      330.80     25.43 o 
  -4   1   2      138.08      146.63     20.86 o 
  -3   1   2       29.32       72.25     13.29 o 
  -2   1   2      389.93      399.24     18.80 o 
  -1   1   2      637.76      587.71     21.26 o 
   0   1   2       33.38       54.08      5.87 o 
   1   1   2      335.86      335.43     13.89 o 
   2   1   2      113.21       95.50      8.24 o 
   3   1   2      278.48      264.55     11.37 o 
   4   1   2     1248.40     1200.94     19.80 o 
   5   1   2      915.37      894.14     24.05 o 
   6   1   2       82.13      120.28     26.49 o 
   7   1   2      111.75      159.33     27.32 o 
   8   1   2        1.90       32.64     41.73 o 
  -7   2   2      128.07      194.46     43.61 o 
  -6   2   2        1.61       20.14     31.59 o 
  -5   2   2      652.71      667.55     40.39 o 
  -4   2   2     2137.64     2194.12     34.20 o 
  -3   2   2     1726.80     1651.20     22.30 o 
  -2   2   2      421.97      425.00     13.84 o 
  -1   2   2        2.33       17.16     10.31 o 
   0   2   2       96.64      120.65     11.47 o 
   1   2   2     2908.57     2692.04     22.60 o 
   2   2   2     4417.13     4187.40     29.93 o 
   3   2   2     1423.48     1437.84     19.10 o 
   4   2   2      132.55      176.71     11.84 o 
   5   2   2      410.72      410.51     17.94 o 
   6   2   2      348.59      279.45     23.31 o 
   7   2   2      117.63      120.58     26.97 o 
   8   2   2       57.12       -5.41     32.01 o 
  -7   3   2       68.70      172.58     52.57 o 
  -6   3   2      263.85      260.36     44.78 o 
  -5   3   2       81.75      130.09     53.08 o 
  -4   3   2      114.22       92.02     17.11 o 
  -3   3   2      112.37      115.40     25.60 o 
  -2   3   2      805.21      832.11     21.95 o 
  -1   3   2      519.01      476.90     24.29 o 
   0   3   2      110.83       82.33     11.21 o 
   1   3   2      172.09      194.30     10.15 o 
   2   3   2      119.73      122.63     10.94 o 
   3   3   2     1368.36     1265.10     20.32 o 
   4   3   2      635.27      545.30     15.61 o 
   5   3   2      417.93      418.93     18.58 o 
   6   3   2      839.18      862.00     30.13 o 
   7   3   2        3.10       57.65     40.79 o 
   8   3   2      348.83      334.55     37.45 o 
  -6   4   2       44.24       50.66     40.39 o 
  -5   4   2      806.74      715.48     56.24 o 
  -4   4   2      748.86      759.44     27.04 o 
  -3   4   2      223.01      207.11     19.04 o 
  -2   4   2      256.30      255.78     22.23 o 
  -1   4   2      111.98      128.61     13.71 o 
   0   4   2     1729.00     1595.91     24.26 o 
   1   4   2     1575.55     1508.48     19.96 o 
   2   4   2     1459.47     1495.40     21.86 o 
   3   4   2     1808.55     1735.56     23.59 o 
   4   4   2      249.32      306.18     14.56 o 
   5   4   2      307.79      321.21     16.38 o 
   6   4   2       24.37       24.37     18.33 o 
   7   4   2      294.48      273.51     32.21 o 
   8   4   2      172.94      144.75     36.36 o 
  -5   5   2      183.27      195.73     54.49 o 
  -4   5   2      206.99      201.76     26.03 o 
  -3   5   2      303.55      287.40     24.23 o 
  -2   5   2      216.10      228.94     21.04 o 
  -1   5   2      137.51      146.02     19.56 o 
   0   5   2      848.22      817.87     19.83 o 
   1   5   2       18.90       53.12     22.05 o 
   2   5   2      418.66      382.90     15.37 o 
   3   5   2      265.10      239.83     14.85 o 
   4   5   2     1047.25      979.69     22.50 o 
   5   5   2     1249.33     1256.06     28.22 o 
   6   5   2       60.18       83.31     46.87 o 
   7   5   2      166.36      143.58     27.65 o 
   8   5   2      402.65      433.24     37.71 o 
  -5   6   2      168.13      267.98     76.02 o 
  -4   6   2       98.09      112.38     29.47 o 
  -3   6   2      270.21      277.93     30.10 o 
  -2   6   2       63.21       74.25     50.03 o 
  -1   6   2      158.65      203.99     43.61 o 
   0   6   2      349.28      350.60     20.01 o 
   1   6   2     1306.76     1287.71     37.13 o 
   2   6   2     1933.30     1876.46     38.85 o 
   3   6   2       22.88       62.23     17.71 o 
   4   6   2       44.09       42.03     17.66 o 
   5   6   2        9.87        5.91     22.85 o 
   6   6   2      370.17      345.29     22.01 o 
   7   6   2      251.26      284.79     25.41 o 
   8   6   2      129.24      187.63     37.32 o 
  -4   7   2       13.64      160.64     52.74 o 
  -3   7   2       32.01       26.73     34.11 o 
  -2   7   2      122.79      140.93     33.23 o 
  -1   7   2      476.32      445.70     55.94 o 
   0   7   2        3.26       26.07     43.15 o 
   1   7   2        9.56       35.39     20.51 o 
   2   7   2      109.01      149.81     38.95 o 
   3   7   2      720.19      754.30     55.84 o 
   4   7   2      741.25      760.17     31.51 o 
   5   7   2      374.60      431.98     27.11 o 
   6   7   2        6.23       47.08     23.29 o 
   7   7   2      408.35      415.16     34.13 o 
   8   7   2      801.71      859.62     72.88 o 
  -3   8   2       45.92       63.81     38.48 o 
  -2   8   2        7.83       31.32     70.15 o 
  -1   8   2       89.65       97.38     32.33 o 
   0   8   2      520.76      451.10     35.07 o 
   1   8   2      810.69      785.37     38.78 o 
   2   8   2      103.54      138.78     44.62 o 
   3   8   2        6.77       35.43     22.45 o 
   4   8   2       49.89       66.33     30.39 o 
   5   8   2      110.41      182.40     31.73 o 
   6   8   2      315.87      278.22     32.56 o 
   7   8   2      354.67      302.72     32.91 o 
  -1   9   2       25.56       29.62     41.89 o 
   0   9   2       10.03       32.59     33.07 o 
   1   9   2        9.15       26.62     32.45 o 
   2   9   2      149.84      142.56     27.49 o 
   3   9   2      355.28      338.25     27.81 o 
   4   9   2      588.42      546.26     35.78 o 
   5   9   2       10.24      -11.23     87.97 o 
   6   9   2      202.43      262.35     41.13 o 
   1  10   2      249.62      228.65     35.25 o 
   2  10   2       19.00      106.80     94.42 o 
   3  10   2       93.94      211.08     54.11 o 
   4  10   2        1.56       65.60    112.67 o 
   5  10   2      274.92      280.53     74.13 o 
  -5  -9   3      241.24      218.42     34.92 o 
  -4  -9   3      298.94      299.79     29.99 o 
  -2  -9   3       72.12       85.04     24.96 o 
  -1  -9   3      466.14      462.31     35.02 o 
   0  -9   3      436.30      448.47     41.00 o 
  -6  -8   3      158.54      181.82     46.03 o 
  -5  -8   3        7.93       32.19     29.09 o 
  -4  -8   3       39.47       63.66     25.83 o 
  -3  -8   3      384.37      337.79     20.54 o 
  -1  -8   3       20.10       20.87     21.29 o 
   0  -8   3       37.10       87.66     37.96 o 
   1  -8   3        8.94      -18.56     36.70 o 
   2  -8   3       28.67       38.69     43.10 o 
  -7  -7   3      135.59      146.58     36.70 o 
  -6  -7   3      216.00      205.77     26.02 o 
  -5  -7   3      944.24      845.79     36.83 o 
  -4  -7   3      973.90      945.96     31.33 o 
  -3  -7   3       88.72      138.13     37.54 o 
  -2  -7   3      603.28      631.24     51.07 o 
   0  -7   3      987.18     1011.97     36.07 o 
   1  -7   3       84.34       98.88     30.41 o 
   2  -7   3        4.37       26.53     34.50 o 
   3  -7   3       23.26       84.64     35.15 o 
  -7  -6   3      647.97      685.41     74.58 o 
  -6  -6   3        3.92       42.77     23.94 o 
  -5  -6   3       11.98       60.33     36.49 o 
  -4  -6   3      339.05      359.00     20.64 o 
  -3  -6   3     1364.19     1357.45     27.40 o 
  -2  -6   3       70.94       93.43     38.38 o 
  -1  -6   3        3.88       -0.73     36.49 o 
   0  -6   3      148.75      145.12     18.14 o 
   1  -6   3      144.68      157.60     28.00 o 
   2  -6   3      873.76      868.84     30.99 o 
   3  -6   3      137.99      116.74     32.87 o 
   4  -6   3        0.34       22.65     51.07 o 
  -8  -5   3       13.89       56.51     32.57 o 
  -7  -5   3      160.14      213.08     51.03 o 
  -6  -5   3     1463.96     1473.25     45.35 o 
  -5  -5   3     1201.22     1296.09     33.43 o 
  -4  -5   3        4.49       39.84     26.39 o 
  -3  -5   3      182.85      204.02     15.43 o 
  -2  -5   3      562.06      559.52     45.82 o 
  -1  -5   3     2688.73     2680.14     71.51 o 
   0  -5   3      615.58      596.53     46.14 o 
   1  -5   3       37.50       73.64     16.46 o 
   2  -5   3        3.94       64.59     23.80 o 
   3  -5   3      486.02      502.26     44.83 o 
   4  -5   3      317.19      277.92     33.81 o 
   5  -5   3      147.59      180.13     42.89 o 
  -8  -4   3      687.70      817.20     53.60 o 
  -7  -4   3       75.74      113.88     22.60 o 
  -6  -4   3       11.67       23.11     33.35 o 
  -5  -4   3      128.48      126.80     38.73 o 
  -4  -4   3     1488.31     1500.50     27.67 o 
  -3  -4   3      222.91      205.07     18.27 o 
  -2  -4   3      564.26      542.98     10.82 o 
  -1  -4   3     1177.46     1216.13     57.36 o 
   0  -4   3      479.24      479.07     27.47 o 
   1  -4   3     1785.25     1828.35     66.64 o 
   2  -4   3      511.96      443.24     33.24 o 
   3  -4   3       99.84      101.70     56.15 o 
   4  -4   3        0.82       95.26     83.57 o 
   5  -4   3      239.94      183.46     31.08 o 
   6  -4   3      119.03      123.15     37.15 o 
  -8  -3   3       92.75      108.25     35.97 o 
  -7  -3   3      884.03      820.69     27.73 o 
  -6  -3   3      750.60      766.96     26.45 o 
  -5  -3   3      312.50      346.79     19.57 o 
  -4  -3   3       11.65       59.65     16.84 o 
  -3  -3   3      409.24      409.28     15.03 o 
  -2  -3   3     3729.92     3774.13     24.41 o 
  -1  -3   3     2511.33     2362.08     60.87 o 
   0  -3   3      205.82      159.81     12.80 o 
   1  -3   3        3.92       29.28      7.59 o 
   2  -3   3      234.16      277.09     16.97 o 
   3  -3   3      245.13      219.76     17.99 o 
   4  -3   3      746.96      742.60     28.86 o 
   5  -3   3      603.99      527.92     31.09 o 
   6  -3   3      172.68      134.39     37.09 o 
  -8  -2   3      239.02      259.79     76.80 o 
  -7  -2   3       59.12       46.15     42.29 o 
  -6  -2   3        0.38       41.29     21.84 o 
  -5  -2   3      674.61      675.11     23.30 o 
  -4  -2   3      850.23      869.94     20.24 o 
  -3  -2   3     1525.45     1475.67     24.89 o 
  -2  -2   3     1716.27     1727.18     23.91 o 
  -1  -2   3      208.63      252.79     22.31 o 
   0  -2   3     1616.64     1528.50     11.66 o 
   1  -2   3     1696.40     1663.73     16.66 o 
   2  -2   3      465.67      441.36     13.89 o 
   3  -2   3      198.75      188.61     25.80 o 
   4  -2   3       88.14       99.90     16.73 o 
   5  -2   3      500.42      484.05     25.96 o 
   6  -2   3      375.01      388.81     32.07 o 
   7  -2   3       96.25       71.54     40.61 o 
  -8  -1   3      204.00      155.59     42.10 o 
  -7  -1   3      425.25      417.76     40.21 o 
  -6  -1   3      814.95      766.00     35.77 o 
  -5  -1   3      128.93      186.75     18.67 o 
  -4  -1   3       33.52       31.20     14.69 o 
  -3  -1   3     2032.11     2237.15     24.73 o 
  -2  -1   3     4597.76     4710.67     32.24 o 
  -1  -1   3      112.97      118.27      8.68 o 
   0  -1   3       17.59       37.03      8.59 o 
   1  -1   3      394.88      409.85     10.08 o 
   2  -1   3      194.84      191.36     12.32 o 
   3  -1   3     2116.34     2103.05     26.79 o 
   4  -1   3     1365.77     1450.27     26.59 o 
   5  -1   3      957.53      924.99     28.67 o 
   6  -1   3       18.51       -8.37     29.89 o 
   7  -1   3      415.31      462.48     41.75 o 
  -7   0   3       86.37       62.98     36.10 o 
  -6   0   3      162.27      187.03     29.72 o 
  -5   0   3     1118.51     1081.23     26.49 o 
  -4   0   3      815.71      785.83     19.09 o 
  -3   0   3     1388.29     1487.71     21.79 o 
  -2   0   3      387.44      446.40     15.95 o 
  -1   0   3     1117.05     1152.61     18.23 o 
   0   0   3     3140.91     2959.37     22.78 o 
   1   0   3      615.93      598.78     12.72 o 
   2   0   3     1827.11     1740.34     20.96 o 
   3   0   3        2.84       47.41     20.01 o 
   4   0   3     1418.95     1412.05     25.40 o 
   5   0   3      351.18      342.38     20.27 o 
   6   0   3      279.29      239.85     29.78 o 
   7   0   3       20.85       48.62     66.76 o 
   8   0   3       63.70      209.35     43.38 o 
  -7   1   3      483.32      474.68     41.05 o 
  -6   1   3      227.59      255.22     47.93 o 
  -5   1   3       96.72       98.91     22.76 o 
  -4   1   3      473.15      585.71     32.70 o 
  -3   1   3     2619.63     2656.74     28.73 o 
  -2   1   3      138.67      117.97     12.12 o 
  -1   1   3      740.99      822.81     13.58 o 
   0   1   3     1981.29     2017.08     18.50 o 
   1   1   3      307.79      353.23     15.64 o 
   2   1   3     1521.92     1407.02     16.78 o 
   3   1   3     2043.80     2100.40     23.93 o 
   4   1   3     3678.85     3701.89     34.47 o 
   5   1   3      409.53      420.67     20.94 o 
   6   1   3      406.57      472.37     26.94 o 
   7   1   3       51.64      132.72     50.76 o 
   8   1   3       73.16      104.76     51.31 o 
  -7   2   3       20.50        9.37     44.62 o 
  -6   2   3      494.70      502.59     35.71 o 
  -5   2   3      205.46      161.86     28.69 o 
  -4   2   3     1270.82     1336.89     37.09 o 
  -3   2   3     1025.82     1026.08     19.77 o 
  -2   2   3      668.09      729.82     17.33 o 
  -1   2   3     1288.37     1233.64     16.68 o 
   0   2   3      540.79      510.27     11.58 o 
   1   2   3     3887.56     3731.04     28.53 o 
   2   2   3      127.61      133.62     12.88 o 
   3   2   3     1316.36     1423.07     19.51 o 
   4   2   3       35.02       39.32     11.06 o 
   5   2   3      767.19      765.30     28.56 o 
   6   2   3      323.12      380.31     27.07 o 
   7   2   3      117.84      127.13     28.35 o 
   8   2   3       11.55       62.30     47.07 o 
  -6   3   3      175.67      189.53     54.51 o 
  -5   3   3       39.22       43.07     31.84 o 
  -4   3   3      532.27      579.29     29.27 o 
  -3   3   3      275.84      272.78     17.07 o 
  -2   3   3     1149.50     1095.28     21.13 o 
  -1   3   3      881.71      882.98     19.42 o 
   0   3   3        0.68       36.97     11.61 o 
   1   3   3        6.21        6.90     17.05 o 
   2   3   3     2780.60     2852.76     28.75 o 
   3   3   3     6061.66     6180.11     40.14 o 
   4   3   3     1432.36     1484.70     22.58 o 
   5   3   3       49.80       68.26     14.00 o 
   6   3   3      131.73       72.61     21.64 o 
   7   3   3      167.37      245.49     38.83 o 
   8   3   3      489.43      438.21     42.20 o 
  -6   4   3       63.34      146.29     49.41 o 
  -5   4   3      702.86      732.20     44.10 o 
  -4   4   3      511.32      543.12     28.09 o 
  -3   4   3       61.37       73.32     25.16 o 
  -2   4   3       77.95       85.79     16.43 o 
  -1   4   3      433.31      471.91     18.26 o 
   0   4   3     2355.56     2156.99     25.68 o 
   1   4   3      593.45      586.91     17.38 o 
   2   4   3       73.22      102.35     13.00 o 
   3   4   3        0.76       14.36     12.47 o 
   4   4   3      908.63      825.73     25.38 o 
   5   4   3      485.49      503.93     26.45 o 
   6   4   3       79.83       90.62     22.02 o 
   7   4   3       18.68       55.28     25.30 o 
   8   4   3       22.54       23.69     38.16 o 
  -5   5   3       34.03      130.94     39.12 o 
  -4   5   3      201.09      193.63     45.61 o 
  -3   5   3      418.77      402.32     23.92 o 
  -2   5   3      345.69      360.85     22.49 o 
  -1   5   3      334.45      413.49     24.87 o 
   0   5   3      125.77      140.22     14.89 o 
   1   5   3     1808.82     1716.71     26.37 o 
   2   5   3     3523.19     3298.37     32.75 o 
   3   5   3     2168.43     2199.07     32.65 o 
   4   5   3      122.16      119.04     29.58 o 
   5   5   3      193.34      210.10     17.76 o 
   6   5   3       87.43       78.12     21.32 o 
   7   5   3      482.77      445.05     32.65 o 
   8   5   3      590.24      494.97     41.47 o 
  -5   6   3      195.37      230.92     51.37 o 
  -4   6   3       19.34      143.13     45.31 o 
  -3   6   3        0.80       44.61     30.89 o 
  -2   6   3      141.30      160.45     31.30 o 
  -1   6   3      665.20      667.91     26.09 o 
   0   6   3      867.23      860.84     25.73 o 
   1   6   3       98.47      109.60     15.28 o 
   2   6   3        1.76       58.58     17.60 o 
   3   6   3      133.78      115.79     17.47 o 
   4   6   3      359.66      385.09     21.75 o 
   5   6   3        6.01       37.52     23.51 o 
   6   6   3       56.23       76.85     29.18 o 
   7   6   3       12.94       12.29     28.22 o 
   8   6   3       65.43      105.38     35.26 o 
  -4   7   3       75.86       81.26     67.74 o 
  -3   7   3      175.73      173.07     46.70 o 
  -2   7   3      320.35      325.76     35.78 o 
  -1   7   3       99.00      171.75    100.27 o 
   0   7   3      318.79      386.24     48.31 o 
   1   7   3     1142.10     1103.88     31.17 o 
   2   7   3     1622.53     1656.57     34.66 o 
   3   7   3      381.49      368.37     36.90 o 
   4   7   3       41.89       65.45     31.98 o 
   5   7   3        9.52       11.69     24.11 o 
   6   7   3      420.35      484.95     33.11 o 
   7   7   3      787.57      781.97     37.39 o 
   8   7   3      225.51      261.77     58.77 o 
  -3   8   3        4.97      -33.24     42.81 o 
  -2   8   3      131.10      168.41     41.59 o 
  -1   8   3      537.40      543.67     52.95 o 
   0   8   3      129.32      186.23     28.26 o 
   1   8   3       20.08       63.92     27.92 o 
   2   8   3       33.06       27.08     27.16 o 
   3   8   3      268.46      267.12     25.80 o 
   4   8   3       53.52       29.84     26.87 o 
   5   8   3       19.17       60.56     32.39 o 
   6   8   3      200.35      200.10     37.05 o 
   7   8   3        2.14       36.60     59.98 o 
  -1   9   3        0.91       99.86     40.59 o 
   0   9   3      359.94      285.94     32.00 o 
   1   9   3      644.35      660.39     42.46 o 
   2   9   3      320.93      265.72     27.78 o 
   3   9   3       13.24       16.89     28.89 o 
   4   9   3        6.04       32.24     27.73 o 
   5   9   3      205.39      311.98     44.04 o 
   6   9   3      388.42      367.97     42.07 o 
   1  10   3       79.42       82.30     35.13 o 
   2  10   3      111.81      152.52     61.13 o 
   3  10   3       15.55       83.85     31.73 o 
   4  10   3        3.96       73.46     34.55 o 
   5  10   3      359.76      384.51     51.69 o 
  -5  -8   4      323.03      302.36     74.76 o 
  -4  -8   4      449.42      417.74     28.06 o 
  -3  -8   4      162.46      201.09     23.25 o 
  -2  -8   4      254.38      452.25     53.06 o 
   1  -8   4      253.58      574.72     54.21 o 
  -6  -7   4      343.74      348.28     34.47 o 
  -5  -7   4      130.69      183.37     40.79 o 
  -4  -7   4        3.56        3.86     24.78 o 
  -3  -7   4      171.00      179.97     37.33 o 
  -2  -7   4      341.96      313.00     48.86 o 
   0  -7   4      189.22      170.18     21.60 o 
   1  -7   4        5.56       66.58     37.43 o 
   2  -7   4      325.30      405.59     57.46 o 
   3  -7   4      223.91      266.02     52.11 o 
  -7  -6   4       13.67       16.60     81.30 o 
  -6  -6   4      304.16      283.30     26.35 o 
  -5  -6   4      430.15      446.66     39.51 o 
  -4  -6   4      224.27      232.15     39.37 o 
  -3  -6   4      943.85      910.79     27.35 o 
  -2  -6   4       66.97      139.04     44.56 o 
  -1  -6   4      208.69      261.41     44.25 o 
   0  -6   4      650.44      580.49     22.02 o 
   1  -6   4     1343.12     1680.12     50.44 o 
   2  -6   4      219.37      225.76     48.34 o 
   3  -6   4       31.74      178.03     38.76 o 
   4  -6   4       50.75      183.25    128.24 o 
  -7  -5   4      452.83      535.58     43.53 o 
  -6  -5   4      354.41      383.09     28.82 o 
  -5  -5   4        0.36       23.62     21.43 o 
  -4  -5   4        1.57       38.49     16.86 o 
  -3  -5   4      309.44      350.09     19.69 o 
  -2  -5   4      589.50      503.84     57.25 o 
  -1  -5   4      460.01      452.56     53.48 o 
   0  -5   4      154.84      190.00     45.93 o 
   1  -5   4      286.66      326.39     22.37 o 
   2  -5   4      556.45      548.43     29.57 o 
   3  -5   4      156.79      173.23     34.86 o 
   4  -5   4       44.95       38.83     31.01 o 
   5  -5   4      101.03       53.33     51.12 o 
  -7  -4   4       44.62       71.42     40.85 o 
  -6  -4   4      280.82      402.08     31.02 o 
  -5  -4   4      264.78      272.13     24.41 o 
  -4  -4   4     1462.33     1464.99     33.46 o 
  -3  -4   4      896.56      944.81     24.16 o 
  -2  -4   4       59.56      127.42     27.79 o 
  -1  -4   4     1402.81     1322.87     57.57 o 
   0  -4   4     3035.03     2764.43     36.44 o 
   1  -4   4      858.27      894.66     25.08 o 
   2  -4   4       33.53       63.58     20.92 o 
   3  -4   4       47.34       97.73     26.94 o 
   4  -4   4       89.27      112.17     28.61 o 
   5  -4   4      289.35      312.43     37.48 o 
  -8  -3   4      297.25      319.62     44.80 o 
  -7  -3   4      394.14      406.15     29.23 o 
  -6  -3   4       69.77       59.16     21.12 o 
  -5  -3   4      201.63      275.78     22.10 o 
  -4  -3   4      235.58      229.21     17.66 o 
  -3  -3   4      956.90      988.71     33.77 o 
  -2  -3   4      452.26      453.03     16.71 o 
  -1  -3   4     1192.49     1268.81     13.02 o 
   0  -3   4       50.44       55.83     13.73 o 
   1  -3   4      782.16      770.10     15.68 o 
   2  -3   4      167.17      159.98     15.15 o 
   3  -3   4      363.28      340.73     19.31 o 
   4  -3   4      585.15      592.25     27.40 o 
   5  -3   4        7.96       83.20     26.69 o 
   6  -3   4       37.33       59.75     38.29 o 
  -8  -2   4       12.94       51.66     81.91 o 
  -7  -2   4      178.58      201.31     40.19 o 
  -6  -2   4      115.81      170.28     26.83 o 
  -5  -2   4     1035.50     1032.68     27.56 o 
  -4  -2   4     2374.35     2375.65     32.91 o 
  -3  -2   4        0.13       43.52     11.83 o 
  -2  -2   4     1181.86     1194.39     39.87 o 
  -1  -2   4     2785.70     2775.89     21.20 o 
   0  -2   4     3990.01     3846.38     49.17 o 
   1  -2   4      806.11      787.58     15.92 o 
   2  -2   4      187.74      206.23     20.86 o 
   3  -2   4       56.12       79.75     29.82 o 
   4  -2   4      337.60      379.50     23.34 o 
   5  -2   4     1310.78     1256.27     33.44 o 
   6  -2   4      225.77      236.31     30.09 o 
   7  -2   4        3.99       29.81     41.23 o 
  -7  -1   4      260.50      228.54     39.10 o 
  -6  -1   4      201.19      177.36     32.69 o 
  -5  -1   4       13.90       43.87     21.13 o 
  -4  -1   4      296.39      341.54     18.41 o 
  -3  -1   4      578.21      553.46     16.68 o 
  -2  -1   4     2842.10     3050.01     29.22 o 
  -1  -1   4       85.97      125.19     31.16 o 
   0  -1   4      255.40      239.89     10.54 o 
   1  -1   4       88.71      101.93     12.17 o 
   2  -1   4     1593.86     1448.02     20.63 o 
   3  -1   4     1128.79     1182.38     22.38 o 
   4  -1   4      217.95      239.19     18.18 o 
   5  -1   4       20.40       43.83     18.86 o 
   6  -1   4       31.01       84.43     27.11 o 
   7  -1   4      538.58      597.74     43.84 o 
  -7   0   4        4.00       44.46     35.67 o 
  -6   0   4      422.67      400.92     36.74 o 
  -5   0   4     2225.02     2212.37     35.50 o 
  -4   0   4       83.71      114.13     25.59 o 
  -3   0   4       72.01       97.51     17.47 o 
  -2   0   4     1227.95     1309.62     22.04 o 
  -1   0   4     9824.87     9828.95     49.95 o 
   0   0   4     1454.15     1307.83     17.54 o 
   1   0   4      671.91      771.57     15.27 o 
   2   0   4       83.90      110.00     12.30 o 
   3   0   4      181.82      159.07     13.88 o 
   4   0   4     2644.98     2562.26     34.12 o 
   5   0   4      545.25      484.91     24.20 o 
   6   0   4      199.04      186.06     41.90 o 
   7   0   4        3.21       73.07     34.75 o 
  -7   1   4       87.70      133.14     51.38 o 
  -6   1   4      134.38      200.88     34.03 o 
  -5   1   4       15.96       75.96     28.97 o 
  -4   1   4      725.17      690.05     23.26 o 
  -3   1   4     1880.75     1858.14     29.11 o 
  -2   1   4      630.51      629.60     15.45 o 
  -1   1   4       95.71      129.14     19.83 o 
   0   1   4       68.31       74.92     10.92 o 
   1   1   4     2101.78     2007.42     24.03 o 
   2   1   4      904.35      847.87     19.08 o 
   3   1   4     2173.60     2146.99     24.39 o 
   4   1   4      598.41      581.45     19.90 o 
   5   1   4       39.88       39.88     17.46 o 
   6   1   4      610.18      590.74     30.93 o 
   7   1   4      641.91      594.27     57.65 o 
   8   1   4      123.49      131.06     70.81 o 
  -7   2   4       85.92       54.44     42.57 o 
  -6   2   4      990.07      983.77     45.76 o 
  -5   2   4      289.65      315.37     39.64 o 
  -4   2   4       98.11      112.53     21.98 o 
  -3   2   4      395.90      440.67     18.00 o 
  -2   2   4     6093.94     6371.78     44.26 o 
  -1   2   4      942.87      914.22     17.11 o 
   0   2   4      152.77      231.71     10.71 o 
   1   2   4      573.61      612.21     15.37 o 
   2   2   4        0.87       39.65     10.35 o 
   3   2   4     2425.67     2501.93     26.50 o 
   4   2   4     1215.94     1224.02     22.00 o 
   5   2   4      752.11      708.45     26.90 o 
   6   2   4       68.88      102.99     24.35 o 
   7   2   4      838.44      778.08     36.53 o 
   8   2   4      398.35      415.28     44.12 o 
  -6   3   4        2.98       27.00     40.93 o 
  -5   3   4      301.31      266.12     32.24 o 
  -4   3   4      540.22      468.46     25.86 o 
  -3   3   4     1002.00      977.38     37.79 o 
  -2   3   4      531.95      541.49     20.90 o 
  -1   3   4        0.13       14.41     13.96 o 
   0   3   4      648.22      630.32     15.68 o 
   1   3   4      996.95      900.99     16.93 o 
   2   3   4     5033.53     5007.46     35.96 o 
   3   3   4     1341.04     1450.29     22.62 o 
   4   3   4        0.27       14.43     13.79 o 
   5   3   4      246.19      258.11     20.90 o 
   6   3   4     1339.24     1373.94     37.30 o 
   7   3   4      498.98      540.47     32.30 o 
   8   3   4      177.38      210.85     33.76 o 
  -6   4   4      346.18      428.83     54.04 o 
  -5   4   4      138.88      166.84     45.28 o 
  -4   4   4       30.26       11.22     46.66 o 
  -3   4   4     1296.32     1291.90     29.96 o 
  -2   4   4      753.68      770.92     24.42 o 
  -1   4   4       88.98      104.63     15.44 o 
   0   4   4      296.86      295.96     14.05 o 
   1   4   4      214.93      265.54     15.11 o 
   2   4   4      744.49      757.62     19.45 o 
   3   4   4     1615.98     1769.19     27.66 o 
   4   4   4      705.51      716.47     21.31 o 
   5   4   4      477.02      449.86     19.18 o 
   6   4   4      211.39      198.66     33.13 o 
   7   4   4      675.00      604.26     39.26 o 
   8   4   4      204.14      308.30     71.93 o 
  -5   5   4      132.33      250.76     44.50 o 
  -4   5   4      655.49      574.45     38.50 o 
  -3   5   4      454.92      490.95     27.27 o 
  -2   5   4      109.33      132.46     26.12 o 
  -1   5   4       74.83       95.75     17.37 o 
   0   5   4      959.14      968.60     22.74 o 
   1   5   4     2658.03     2507.60     30.48 o 
   2   5   4     1550.00     1638.43     26.63 o 
   3   5   4      302.41      346.25     18.45 o 
   4   5   4       27.25       12.42     16.14 o 
   5   5   4     1351.25     1396.13     32.46 o 
   6   5   4      896.80      869.89     35.76 o 
   7   5   4      586.88      545.07     34.78 o 
   8   5   4      183.32      168.69     36.27 o 
  -4   6   4      162.37      242.02     60.21 o 
  -3   6   4      493.75      486.91     30.80 o 
  -2   6   4       73.42       62.95     21.84 o 
  -1   6   4       97.07       64.43     25.56 o 
   0   6   4      585.98      546.83     29.60 o 
   1   6   4       35.94       32.93     18.15 o 
   2   6   4      757.75      723.90     24.81 o 
   3   6   4      263.10      251.67     20.19 o 
   4   6   4     1279.62     1289.80     32.40 o 
   5   6   4       20.82       36.34     21.06 o 
   6   6   4      903.00      834.80     30.72 o 
   7   6   4      106.36      121.83     47.53 o 
   8   6   4      109.79      108.07     39.87 o 
  -3   7   4      195.40      264.82     44.55 o 
  -2   7   4        3.53        2.33     34.21 o 
  -1   7   4      295.85      331.32     31.92 o 
   0   7   4      615.97      668.23     27.48 o 
   1   7   4     1486.91     1505.81     32.65 o 
   2   7   4      595.15      610.39     22.97 o 
   3   7   4        0.40        4.41     23.43 o 
   4   7   4      451.58      483.35     25.74 o 
   5   7   4      953.49      988.79     33.59 o 
   6   7   4     1008.16      966.96     33.71 o 
   7   7   4      352.81      355.16     35.79 o 
   8   7   4       25.99        8.38     36.59 o 
  -2   8   4       46.33       -2.09     77.17 o 
  -1   8   4      488.13      510.93     41.94 o 
   0   8   4       34.83        4.37     41.63 o 
   1   8   4       97.88      108.31     52.69 o 
   2   8   4       97.80       92.75     31.16 o 
   3   8   4     1203.42     1271.74     37.32 o 
   4   8   4      171.70      212.60     42.28 o 
   5   8   4      480.14      494.38     35.06 o 
   6   8   4        4.30      -13.31     48.30 o 
   7   8   4       83.38       53.50     31.65 o 
  -1   9   4      130.39      198.58     89.65 o 
   0   9   4      878.85      763.05     39.97 o 
   1   9   4      326.41      331.26     42.13 o 
   2   9   4       11.85       11.84     33.81 o 
   3   9   4       12.58       50.69     30.57 o 
   4   9   4      609.48      616.30     38.91 o 
   5   9   4      862.03      877.59     45.50 o 
   6   9   4      413.67      460.87     42.10 o 
   1  10   4       31.31        8.25     37.88 o 
   2  10   4      424.37      477.91     71.88 o 
   3  10   4      224.41      322.90     41.74 o 
   4  10   4       44.65       32.26     39.48 o 
   5  10   4        1.50      -27.92     39.33 o 
  -4  -8   5      191.78      202.69     27.85 o 
  -3  -8   5      127.84      149.42     65.33 o 
   0  -8   5      229.78      280.18     37.75 o 
  -6  -7   5       39.18      195.08     39.66 o 
  -5  -7   5      116.51      153.24     30.84 o 
  -4  -7   5      283.08      325.61     55.68 o 
  -3  -7   5        3.79      -17.46     37.07 o 
  -2  -7   5       11.63      191.89     50.65 o 
   0  -7   5       65.43       62.49     28.94 o 
   1  -7   5      219.17      233.20     34.71 o 
   2  -7   5      346.23      500.69     45.09 o 
  -6  -6   5      561.91      677.76     70.75 o 
  -5  -6   5      698.89      602.43     26.47 o 
  -4  -6   5        2.82       20.50     69.26 o 
  -3  -6   5       11.41       66.77     47.29 o 
  -2  -6   5       58.22       28.52     55.78 o 
  -1  -6   5      612.78      552.18     54.11 o 
   0  -6   5      424.36      408.00     23.49 o 
   1  -6   5      295.34      303.04     32.09 o 
   2  -6   5       37.00       23.70     31.14 o 
   3  -6   5       66.03      311.53     39.22 o 
  -7  -5   5        1.74       -2.56     35.53 o 
  -6  -5   5       32.76       10.47     37.79 o 
  -5  -5   5      228.41      296.96     25.75 o 
  -4  -5   5        5.43       23.49     22.05 o 
  -3  -5   5       65.47      205.84     23.87 o 
  -2  -5   5      247.23      208.22     18.14 o 
  -1  -5   5       52.33       54.42     55.47 o 
   0  -5   5       80.39      131.28     19.50 o 
   1  -5   5      566.74      537.92     28.21 o 
   2  -5   5      515.37      441.29     25.57 o 
   3  -5   5        3.29       31.08     36.65 o 
   4  -5   5       26.75       55.08     32.24 o 
  -7  -4   5      290.67      353.94     35.98 o 
  -6  -4   5     1459.59     1517.63     43.15 o 
  -5  -4   5       97.91      183.01     27.19 o 
  -4  -4   5       73.20      115.23     35.49 o 
  -3  -4   5        3.11       35.28     17.87 o 
  -2  -4   5      980.09      931.52     43.10 o 
  -1  -4   5     1361.45     1262.64     25.39 o 
   0  -4   5      599.72      607.52     37.32 o 
   1  -4   5      613.66      703.99     57.20 o 
   2  -4   5        0.91       23.34     21.54 o 
   3  -4   5     1038.80      991.46     36.11 o 
   4  -4   5      492.96      437.78     34.32 o 
   5  -4   5       38.70       64.47     39.27 o 
  -7  -3   5        0.63      -36.55     45.34 o 
  -6  -3   5       28.99      106.52     32.99 o 
  -5  -3   5       35.03       61.36     31.98 o 
  -4  -3   5       44.07       24.63     21.35 o 
  -3  -3   5      205.73      242.16     18.52 o 
  -2  -3   5       75.67      137.03     48.68 o 
  -1  -3   5       83.35      186.53     19.20 o 
   0  -3   5      847.27      834.79     23.54 o 
   1  -3   5     1375.87     1308.62     27.94 o 
   2  -3   5        3.63       -2.19     23.06 o 
   3  -3   5       11.22       28.79     42.41 o 
   4  -3   5        4.07       50.95     30.60 o 
   5  -3   5       66.49      191.95     39.04 o 
   6  -3   5       88.23       42.38     48.01 o 
  -7  -2   5     1345.48     1235.64     48.25 o 
  -6  -2   5      226.00      281.47     41.45 o 
  -5  -2   5       44.68       25.40     22.62 o 
  -4  -2   5      152.25      167.58     17.59 o 
  -3  -2   5      910.16      928.88     20.60 o 
  -2  -2   5     2032.22     1983.51     45.39 o 
  -1  -2   5     1023.42     1031.03     18.59 o 
   0  -2   5     3208.11     3165.40     29.28 o 
   1  -2   5      153.67      194.96     14.41 o 
   2  -2   5     2243.71     2085.16     28.76 o 
   3  -2   5     1052.47     1073.65     25.89 o 
   4  -2   5      225.08      265.07     30.32 o 
   5  -2   5      349.46      350.13     29.01 o 
   6  -2   5       21.37       99.82     47.48 o 
  -7  -1   5       14.03       96.15    103.85 o 
  -6  -1   5       52.29      108.37     33.64 o 
  -5  -1   5       12.49       44.03     18.92 o 
  -4  -1   5      132.12      158.20     18.42 o 
  -3  -1   5     1080.44     1177.17     27.12 o 
  -2  -1   5      373.79      410.10     16.45 o 
  -1  -1   5      558.80      518.63     14.70 o 
   0  -1   5     1343.75     1329.39     32.67 o 
   1  -1   5       32.81       31.62     21.17 o 
   2  -1   5      241.08      254.46     28.98 o 
   3  -1   5        0.77      113.10     74.48 o 
   4  -1   5        3.48       65.86     27.38 o 
   5  -1   5       91.73      103.95     22.43 o 
   6  -1   5      358.30      346.96     35.87 o 
   7  -1   5      235.08      243.81     44.56 o 
  -7   0   5      287.73      334.86     89.16 o 
  -6   0   5        2.60       37.04     38.59 o 
  -5   0   5      124.74      130.72     30.42 o 
  -4   0   5      285.48      331.52     21.74 o 
  -3   0   5     1375.23     1329.00     25.17 o 
  -2   0   5     1413.36     1367.51     23.26 o 
  -1   0   5     4768.92     4834.61     37.24 o 
   0   0   5      642.20      687.10     16.19 o 
   1   0   5     1368.24     1352.33     29.19 o 
   2   0   5     1747.58     1750.59     24.33 o 
   3   0   5      980.61      905.18     20.22 o 
   4   0   5      989.60      924.49     27.06 o 
   5   0   5       19.03       66.79     21.93 o 
   6   0   5       85.95      118.91     31.94 o 
   7   0   5       15.01       42.66     48.31 o 
  -7   1   5        7.57       41.28     44.64 o 
  -6   1   5       85.01       83.39     37.86 o 
  -5   1   5      106.68      197.74     29.62 o 
  -4   1   5     1285.84     1146.21     28.08 o 
  -3   1   5      304.32      334.90     19.54 o 
  -2   1   5        1.08       26.72     14.35 o 
  -1   1   5      389.92      333.99     15.26 o 
   0   1   5      250.67      192.18     13.96 o 
   1   1   5      367.90      308.64     16.94 o 
   2   1   5      235.21      254.62     14.77 o 
   3   1   5      148.65      219.29     14.00 o 
   4   1   5      104.82       97.98     14.34 o 
   5   1   5      662.64      671.66     25.19 o 
   6   1   5      400.54      318.78     30.68 o 
   7   1   5      406.52      400.81     38.72 o 
  -6   2   5       16.59       70.54     37.34 o 
  -5   2   5        0.05        0.08     30.76 o 
  -4   2   5      508.46      485.60     27.37 o 
  -3   2   5     1012.06      972.71     26.68 o 
  -2   2   5     2358.41     2462.66     30.00 o 
  -1   2   5     1679.19     1691.82     22.62 o 
   0   2   5       16.30       41.03     14.39 o 
   1   2   5     2660.73     2735.48     27.59 o 
   2   2   5     1570.38     1419.00     21.59 o 
   3   2   5     1114.83     1060.25     20.24 o 
   4   2   5      569.52      603.57     20.23 o 
   5   2   5       47.03       35.82     19.38 o 
   6   2   5        5.02       28.81     23.84 o 
   7   2   5      169.09      202.67     35.81 o 
   8   2   5      754.21      603.28     45.44 o 
  -6   3   5       20.98      142.61     45.65 o 
  -5   3   5      529.60      540.42     37.67 o 
  -4   3   5      349.61      312.82     28.55 o 
  -3   3   5      319.18      397.61     26.77 o 
  -2   3   5       51.83       69.57     18.85 o 
  -1   3   5      311.02      262.10     14.67 o 
   0   3   5      259.49      238.46     14.06 o 
   1   3   5     1099.50     1083.71     20.19 o 
   2   3   5      289.34      328.24     14.40 o 
   3   3   5       12.87       20.07     12.19 o 
   4   3   5      281.24      342.56     27.30 o 
   5   3   5      767.48      776.47     28.07 o 
   6   3   5     1129.35      990.11     33.53 o 
   7   3   5       43.27       85.13     27.92 o 
   8   3   5       82.11       94.89     36.00 o 
  -5   4   5      114.33       91.14     40.60 o 
  -4   4   5      317.67      345.51     33.60 o 
  -3   4   5      767.11      778.72     31.55 o 
  -2   4   5     1909.24     1914.13     34.84 o 
  -1   4   5      114.72      134.69     17.63 o 
   0   4   5     1432.48     1451.50     24.52 o 
   1   4   5      632.66      601.85     19.43 o 
   2   4   5      814.96      798.02     19.76 o 
   3   4   5     1691.08     1628.88     27.45 o 
   4   4   5        1.99       50.67     16.80 o 
   5   4   5       37.31       85.91     30.73 o 
   6   4   5        8.59       43.93     23.08 o 
   7   4   5     1427.07     1391.20     42.57 o 
   8   4   5      458.85      398.49     40.17 o 
  -5   5   5      326.88      301.11     45.94 o 
  -4   5   5      263.97      198.07     37.63 o 
  -3   5   5        2.68       48.05     30.47 o 
  -2   5   5       34.83       62.97     28.85 o 
  -1   5   5      171.67      182.49     20.33 o 
   0   5   5     1056.24     1007.20     23.97 o 
   1   5   5      260.03      297.08     17.50 o 
   2   5   5      170.70      216.79     27.88 o 
   3   5   5       23.19       22.14     15.43 o 
   4   5   5     1183.62     1201.37     27.43 o 
   5   5   5     1177.25     1265.23     30.76 o 
   6   5   5      221.71      262.85     29.38 o 
   7   5   5        0.01        6.66     30.02 o 
   8   5   5       20.93       38.06     37.33 o 
  -4   6   5      236.96      186.34     41.74 o 
  -3   6   5      948.21      887.36     45.74 o 
  -2   6   5      151.39      139.77     24.25 o 
  -1   6   5      113.99      130.84     23.15 o 
   0   6   5      103.02      136.99     18.58 o 
   1   6   5      559.25      524.77     23.12 o 
   2   6   5     1372.74     1398.68     30.68 o 
   3   6   5       83.27      111.15     19.10 o 
   4   6   5      205.53      196.56     21.24 o 
   5   6   5       41.69       21.63     22.38 o 
   6   6   5     1175.87     1241.07     45.04 o 
   7   6   5      639.46      614.59     38.01 o 
   8   6   5      190.00      168.42     37.03 o 
  -3   7   5       13.28       37.05     41.15 o 
  -2   7   5       63.15       94.52     28.62 o 
  -1   7   5      399.77      488.19     47.68 o 
   0   7   5      303.45      361.23     55.64 o 
   1   7   5      407.92      385.09     24.06 o 
   2   7   5        4.61       27.61     20.52 o 
   3   7   5      627.12      682.03     26.11 o 
   4   7   5      437.02      457.66     25.44 o 
   5   7   5      547.65      537.81     27.76 o 
   6   7   5      126.96      216.59     34.29 o 
   7   7   5        3.88      118.30     57.14 o 
  -2   8   5       17.60      104.04     38.71 o 
  -1   8   5       28.57       44.51     31.68 o 
   0   8   5      183.75      290.79     88.68 o 
   1   8   5      433.65      479.99     31.31 o 
   2   8   5      257.15      243.28     28.39 o 
   3   8   5      246.99      238.31     71.41 o 
   4   8   5      188.47      179.85     25.39 o 
   5   8   5      291.71      337.97     31.97 o 
   6   8   5      775.31      715.87     41.91 o 
   7   8   5      458.75      553.73     63.26 o 
  -1   9   5      231.44      143.02     52.01 o 
   0   9   5      223.04      277.93     34.72 o 
   1   9   5        0.21      -10.68     36.49 o 
   2   9   5       52.52       56.48     44.88 o 
   3   9   5       85.78      123.32     33.03 o 
   4   9   5      644.12      710.94     56.57 o 
   5   9   5      273.94      232.60     35.38 o 
   6   9   5        6.22       78.66     92.85 o 
   1  10   5      229.06      292.37     69.26 o 
   2  10   5      188.72      200.43     39.67 o 
   3  10   5      333.00      287.00     38.53 o 
   4  10   5        8.23       94.77     44.72 o 
   5  10   5      707.34      756.22     48.81 o 
  -3  -8   6       94.40      141.66     59.24 o 
  -5  -7   6      458.87      425.23     36.47 o 
  -4  -7   6      593.48      525.55     29.12 o 
  -3  -7   6        6.39       27.82     27.61 o 
  -2  -7   6      416.19      335.23     62.91 o 
   1  -7   6       56.37       72.46     31.14 o 
  -6  -6   6      104.10      121.65     31.49 o 
  -5  -6   6      151.72      124.99     67.74 o 
  -4  -6   6       26.13       65.27     36.49 o 
  -3  -6   6      842.79      744.72     29.22 o 
  -2  -6   6      235.58      220.75     23.13 o 
  -1  -6   6      308.32      349.07     68.16 o 
   0  -6   6      107.23      131.60     24.64 o 
   1  -6   6      100.31       27.26     35.13 o 
   2  -6   6      133.95      156.24     33.55 o 
   3  -6   6       23.93      212.65     50.12 o 
  -6  -5   6      506.22      537.11     36.09 o 
  -5  -5   6      703.41      632.19     32.73 o 
  -4  -5   6      119.37      161.82     53.22 o 
  -3  -5   6      268.56      298.69     27.02 o 
  -2  -5   6      426.03      389.65     55.52 o 
  -1  -5   6      500.38      520.95     26.30 o 
   0  -5   6      172.27      131.91     23.07 o 
   1  -5   6      193.88      260.25     31.14 o 
   2  -5   6      203.64      222.40     36.70 o 
   3  -5   6       58.33      232.24     57.78 o 
   4  -5   6      191.49      319.55     50.70 o 
  -7  -4   6      340.03      389.56     38.99 o 
  -6  -4   6      348.21      401.18     33.09 o 
  -5  -4   6        0.15       -9.42     28.14 o 
  -4  -4   6      842.61      822.72     32.69 o 
  -3  -4   6      325.38      338.18     21.73 o 
  -2  -4   6     1009.29      992.51     57.67 o 
  -1  -4   6      711.07      636.46     29.85 o 
   0  -4   6       67.76       65.78     17.93 o 
   1  -4   6      128.01      133.38     49.65 o 
   2  -4   6      170.49      113.58     23.53 o 
   3  -4   6      226.98      246.20     30.82 o 
   4  -4   6       61.29       79.86     35.07 o 
   5  -4   6       34.32       59.38     62.97 o 
  -7  -3   6      254.39      310.53     77.50 o 
  -6  -3   6      390.14      369.84     39.91 o 
  -5  -3   6      588.77      529.43     34.92 o 
  -4  -3   6       74.68      113.31     24.34 o 
  -3  -3   6      337.48      377.58     23.70 o 
  -2  -3   6      144.28      167.26     23.11 o 
  -1  -3   6      568.27      586.82     22.80 o 
   0  -3   6      734.59      672.66     31.61 o 
   1  -3   6      377.39      330.68     22.48 o 
   2  -3   6        0.28       -3.34     53.90 o 
   3  -3   6      130.04      141.78     35.55 o 
   4  -3   6      466.87      411.35     34.20 o 
   5  -3   6      249.94      334.50     47.11 o 
  -7  -2   6      308.82      351.33     63.29 o 
  -6  -2   6       57.85      123.34     50.78 o 
  -5  -2   6      211.97      226.78     28.44 o 
  -4  -2   6      540.10      549.72     25.24 o 
  -3  -2   6     1653.57     1640.93     36.06 o 
  -2  -2   6     1291.33     1295.65     30.54 o 
  -1  -2   6        6.05       32.25     22.85 o 
   0  -2   6       18.24       40.00     29.59 o 
   1  -2   6      470.16      486.36     19.91 o 
   2  -2   6      398.57      344.81     21.23 o 
   3  -2   6      283.12      268.64     23.71 o 
   4  -2   6       28.45      104.21     25.69 o 
   5  -2   6      114.48       61.38     53.84 o 
   6  -2   6      178.56      212.33     53.05 o 
  -7  -1   6      149.41       81.87     61.42 o 
  -6  -1   6      726.30      649.13     41.12 o 
  -5  -1   6        3.01       35.10     31.27 o 
  -4  -1   6       59.17       61.46     26.78 o 
  -3  -1   6        1.03       40.70     17.33 o 
  -2  -1   6      939.25      968.75     44.39 o 
  -1  -1   6      831.34      760.76     19.42 o 
   0  -1   6      512.68      482.26     19.97 o 
   1  -1   6      438.35      465.25     18.90 o 
   2  -1   6       33.11       91.73     32.60 o 
   3  -1   6      696.91      747.40     38.49 o 
   4  -1   6      551.64      486.63     24.23 o 
   5  -1   6      388.18      332.04     25.42 o 
   6  -1   6      218.96      257.52     40.03 o 
  -7   0   6      186.24       96.00     48.26 o 
  -6   0   6        1.98       26.94     41.44 o 
  -5   0   6      594.16      614.71     51.02 o 
  -4   0   6      982.49      965.35     30.80 o 
  -3   0   6     1203.07     1177.21     28.54 o 
  -2   0   6      363.15      371.74     18.78 o 
  -1   0   6       15.20       60.77     13.85 o 
   0   0   6      297.94      292.55     21.44 o 
   1   0   6      329.58      321.73     24.74 o 
   2   0   6      998.98      942.12     21.12 o 
   3   0   6      409.40      410.17     22.42 o 
   4   0   6      186.05      214.99     21.20 o 
   5   0   6      124.58      101.07     22.85 o 
   6   0   6      234.08      180.90     34.22 o 
   7   0   6      124.50      140.23     42.25 o 
  -6   1   6       49.10      153.96     50.29 o 
  -5   1   6        3.76       44.73     58.44 o 
  -4   1   6       53.71       54.54     37.75 o 
  -3   1   6      312.31      346.27     21.03 o 
  -2   1   6      496.20      533.22     20.25 o 
  -1   1   6      927.17      894.45     21.51 o 
   0   1   6     1385.76     1396.12     24.14 o 
   1   1   6        0.32       -0.87     14.10 o 
   2   1   6      289.21      330.97     26.92 o 
   3   1   6      867.15      862.59     22.65 o 
   4   1   6     1090.04     1040.18     25.49 o 
   5   1   6      587.46      587.12     26.30 o 
   6   1   6      108.86       84.57     30.09 o 
   7   1   6       12.55      -13.75     36.75 o 
  -6   2   6      230.92      259.93     39.80 o 
  -5   2   6      293.19      354.41     34.49 o 
  -4   2   6      866.53      822.65     49.64 o 
  -3   2   6      572.85      582.77     30.42 o 
  -2   2   6       84.85       66.72     18.08 o 
  -1   2   6        0.38       63.67     35.42 o 
   0   2   6      323.99      257.09     13.53 o 
   1   2   6     1269.93     1238.16     21.25 o 
   2   2   6      645.98      683.52     22.73 o 
   3   2   6       15.35       54.43     23.27 o 
   4   2   6        5.45       34.21     16.50 o 
   5   2   6      325.52      316.20     35.69 o 
   6   2   6      232.99      223.84     31.16 o 
   7   2   6        3.72       36.95     33.05 o 
  -6   3   6       12.72      177.14     73.52 o 
  -5   3   6      103.66       89.80     33.63 o 
  -4   3   6        0.09       44.79     25.85 o 
  -3   3   6      383.32      348.91     34.52 o 
  -2   3   6      832.82      779.92     31.25 o 
  -1   3   6      768.45      738.95     21.88 o 
   0   3   6      154.56      154.08     15.90 o 
   1   3   6       13.07       30.18     13.01 o 
   2   3   6      884.16      888.01     20.78 o 
   3   3   6     1233.76     1281.01     28.51 o 
   4   3   6     1128.02     1044.75     31.50 o 
   5   3   6      803.67      763.94     29.47 o 
   6   3   6       28.52       47.51     28.39 o 
   7   3   6      103.07      199.94     29.44 o 
   8   3   6      330.62      280.34     44.20 o 
  -5   4   6      406.25      336.47     45.59 o 
  -4   4   6      243.69      269.99     42.96 o 
  -3   4   6      162.70      152.78     24.99 o 
  -2   4   6      157.63      180.25     26.46 o 
  -1   4   6      163.41      165.86     19.10 o 
   0   4   6      397.04      342.01     16.64 o 
   1   4   6      652.65      590.21     20.42 o 
   2   4   6      416.08      361.89     19.40 o 
   3   4   6        0.25       21.78     17.89 o 
   4   4   6      265.62      330.89     24.84 o 
   5   4   6       76.17      193.31     31.82 o 
   6   4   6       19.27       32.21     28.95 o 
   7   4   6      183.82      136.32     27.86 o 
   8   4   6       13.88       86.52     39.19 o 
  -5   5   6       61.11       15.80     47.48 o 
  -4   5   6      238.62      237.24     40.18 o 
  -3   5   6      215.77      216.79     34.42 o 
  -2   5   6      203.18      183.16     29.58 o 
  -1   5   6      554.52      546.61     25.22 o 
   0   5   6      183.67      227.86     26.70 o 
   1   5   6      378.12      392.83     25.11 o 
   2   5   6      621.41      673.42     25.52 o 
   3   5   6     1461.06     1506.48     33.74 o 
   4   5   6     1450.43     1333.18     35.06 o 
   5   5   6       40.88       45.46     22.66 o 
   6   5   6        1.37       -3.27     37.02 o 
   7   5   6      216.83      225.12     33.61 o 
   8   5   6      515.40      455.88     42.93 o 
  -4   6   6      143.32       98.86     39.69 o 
  -3   6   6      213.25      278.90     71.55 o 
  -2   6   6        0.80        8.58     36.77 o 
  -1   6   6       30.93       90.48     32.19 o 
   0   6   6      643.88      650.04     31.01 o 
   1   6   6      831.30      774.58     27.63 o 
   2   6   6       14.27       46.96     22.10 o 
   3   6   6       21.72       39.41     20.63 o 
   4   6   6       22.09       48.72     22.93 o 
   5   6   6       31.24       76.87     41.89 o 
   6   6   6      313.51      254.91     33.00 o 
   7   6   6      146.43      189.47     37.12 o 
  -3   7   6       62.90      104.48     78.07 o 
  -2   7   6      429.69      460.66     41.47 o 
  -1   7   6      128.56      164.35     41.36 o 
   0   7   6       34.73       89.62     24.67 o 
   1   7   6      164.61      143.09     22.85 o 
   2   7   6      821.78      774.86     29.00 o 
   3   7   6     1038.82     1032.02     31.59 o 
   4   7   6      194.92      179.14     25.37 o 
   5   7   6      114.45      138.12     33.90 o 
   6   7   6      133.85      127.18     63.52 o 
   7   7   6      730.71      659.32     43.82 o 
  -2   8   6        1.26       71.51     54.84 o 
  -1   8   6      330.45      328.85     34.96 o 
   0   8   6      373.36      439.86     35.14 o 
   1   8   6        4.97       42.01     26.76 o 
   2   8   6       43.66       29.38     25.68 o 
   3   8   6      155.95      187.03     57.75 o 
   4   8   6        4.72        0.21     36.17 o 
   5   8   6      319.66      391.61     32.41 o 
   6   8   6      384.27      341.75     41.58 o 
   7   8   6       15.52      193.03     89.02 o 
   0   9   6       12.89       28.19     49.72 o 
   1   9   6      148.31      149.21     37.70 o 
   2   9   6      551.99      502.37     40.85 o 
   3   9   6      471.51      439.01     36.51 o 
   4   9   6      147.26      268.86     59.12 o 
   5   9   6       64.76       72.55     33.97 o 
   6   9   6      411.99      338.86     63.46 o 
   2  10   6      191.59      250.65     45.30 o 
   3  10   6       20.15       17.14     41.04 o 
   4  10   6      213.08      250.94     51.59 o 
  -3  -7   7       30.16       45.85     30.36 o 
  -2  -7   7      369.25      318.43     31.94 o 
   0  -7   7      117.90      148.06     33.76 o 
  -5  -6   7      100.87      156.65     33.31 o 
  -4  -6   7      522.39      546.29     80.16 o 
  -3  -6   7      670.69      739.67     33.92 o 
  -2  -6   7      115.33      127.74     27.58 o 
  -1  -6   7       85.77       99.93     36.60 o 
   0  -6   7       40.42       32.30     28.42 o 
   1  -6   7      641.00      585.52     42.78 o 
   2  -6   7      220.56      218.52     46.98 o 
  -6  -5   7      422.50      404.19     38.01 o 
  -5  -5   7        1.29       12.41     33.29 o 
  -4  -5   7       10.30       43.21     40.16 o 
  -3  -5   7      189.40      145.09     27.82 o 
  -2  -5   7      911.73      787.55    123.36 o 
  -1  -5   7      192.83      195.13     63.65 o 
   1  -5   7        4.41        0.21     30.30 o 
   2  -5   7       81.72       36.18     39.43 o 
   3  -5   7      289.02      383.04     51.17 o 
  -6  -4   7       29.28       51.95     41.04 o 
  -5  -4   7      590.93      556.79     37.38 o 
  -4  -4   7      814.87      782.24     31.43 o 
  -3  -4   7      556.55      554.39     37.12 o 
  -2  -4   7      598.88      542.60     26.09 o 
  -1  -4   7       10.10       74.09     23.66 o 
   0  -4   7     1266.21     1255.94     54.63 o 
   1  -4   7      543.88      547.35     36.28 o 
   2  -4   7      381.20      317.33     30.92 o 
   3  -4   7       18.29       47.72     33.14 o 
   4  -4   7      174.42      203.45     40.67 o 
  -6  -3   7       33.99       61.12     38.87 o 
  -5  -3   7      125.23      117.34     35.85 o 
  -4  -3   7       26.45       63.24     24.59 o 
  -3  -3   7      870.69      806.18     26.82 o 
  -2  -3   7      222.01      222.99     28.99 o 
  -1  -3   7      197.09      237.07     26.90 o 
   0  -3   7      122.85      126.12     43.15 o 
   1  -3   7       21.31       74.43     81.84 o 
   2  -3   7      268.10      246.87     30.10 o 
   3  -3   7      452.02      426.45     66.37 o 
   4  -3   7      364.35      352.50     40.15 o 
   5  -3   7       67.72      148.02    157.02 o 
  -6  -2   7      290.54      348.25     35.64 o 
  -5  -2   7      671.98      692.23     34.92 o 
  -4  -2   7     1160.20     1103.10     30.59 o 
  -3  -2   7     1066.81     1058.20     31.33 o 
  -2  -2   7       66.93       69.25     47.03 o 
  -1  -2   7     1120.33     1162.42     34.08 o 
   0  -2   7     1301.38     1397.22     40.64 o 
   1  -2   7     1008.63     1050.62     65.54 o 
   2  -2   7      287.80      288.33     23.59 o 
   3  -2   7       55.03       42.76     28.09 o 
   4  -2   7       96.33      155.40     39.27 o 
   5  -2   7      270.86      328.69     59.30 o 
   6  -2   7      221.67      332.71     90.28 o 
  -6  -1   7      110.79       94.33     37.97 o 
  -5  -1   7       31.74      112.62     39.56 o 
  -4  -1   7      275.48      301.79     24.33 o 
  -3  -1   7      239.92      244.09     26.06 o 
  -2  -1   7      206.56      162.49     21.01 o 
  -1  -1   7      356.50      368.45     18.08 o 
   0  -1   7      183.48      210.61     21.23 o 
   1  -1   7      118.95      137.01     20.01 o 
   2  -1   7     1127.11     1089.32     27.88 o 
   3  -1   7      622.56      648.19     26.87 o 
   4  -1   7      406.93      472.43     30.69 o 
   5  -1   7        1.49       51.04     28.16 o 
   6  -1   7       99.99      109.60     35.91 o 
  -6   0   7      401.63      377.25     40.35 o 
  -5   0   7      928.68      882.19     45.85 o 
  -4   0   7     1021.14     1038.86     34.93 o 
  -3   0   7      757.46      828.98     29.13 o 
  -2   0   7      508.75      511.40     24.25 o 
  -1   0   7     2301.04     2182.29     33.51 o 
   0   0   7      964.72      924.94     24.82 o 
   1   0   7     1025.00     1160.62     55.20 o 
   2   0   7       74.12      126.54     19.74 o 
   3   0   7      106.33      150.80     19.79 o 
   4   0   7      227.88      265.61     38.56 o 
   5   0   7      405.04      397.78     27.60 o 
   6   0   7      420.77      438.63     38.00 o 
  -6   1   7      223.56      179.21     48.66 o 
  -5   1   7       10.77       46.25     33.49 o 
  -4   1   7      184.46      244.94     33.46 o 
  -3   1   7       41.51      107.83     29.33 o 
  -2   1   7      579.40      553.54     22.31 o 
  -1   1   7      943.50      878.00     24.04 o 
   0   1   7       32.35      120.20     23.18 o 
   1   1   7      974.17     1017.26     25.68 o 
   2   1   7      507.35      532.26     25.77 o 
   3   1   7     1614.26     1520.51     33.38 o 
   4   1   7      181.91      173.52     22.56 o 
   5   1   7      212.19      211.93     29.13 o 
   6   1   7        6.37       56.23     33.25 o 
   7   1   7       60.32       78.03     39.68 o 
  -6   2   7      350.88      336.00     51.45 o 
  -5   2   7      860.16      712.70     44.66 o 
  -4   2   7     1287.77     1272.17     46.48 o 
  -3   2   7      169.57      217.20     30.48 o 
  -2   2   7     1674.91     1697.13     31.86 o 
  -1   2   7      289.12      323.24     20.41 o 
   0   2   7     1623.06     1579.35     28.44 o 
   1   2   7      685.94      700.04     20.33 o 
   2   2   7       17.67       51.62     20.82 o 
   3   2   7        3.75       23.76     21.59 o 
   4   2   7      643.98      624.12     24.15 o 
   5   2   7     1222.75     1258.21     44.41 o 
   6   2   7       55.98       75.75     48.43 o 
   7   2   7       11.80       67.79     38.67 o 
  -5   3   7       54.52      127.03     56.03 o 
  -4   3   7        4.25       31.55     28.59 o 
  -3   3   7      420.65      413.36     30.65 o 
  -2   3   7      864.88      756.90     32.97 o 
  -1   3   7       37.29       21.22     19.58 o 
   0   3   7       74.21      103.08     26.68 o 
   1   3   7      501.45      524.62     21.22 o 
   2   3   7     3038.17     2852.64     38.82 o 
   3   3   7      460.57      499.45     24.68 o 
   4   3   7      227.02      256.01     24.89 o 
   5   3   7        7.21       89.34     25.12 o 
   6   3   7       37.60      145.16     33.01 o 
   7   3   7      363.46      407.23     42.16 o 
  -5   4   7      796.67      850.77     80.12 o 
  -4   4   7       11.30       59.30     40.17 o 
  -3   4   7      440.03      414.37     33.34 o 
  -2   4   7       47.03       62.98     29.82 o 
  -1   4   7     1136.23     1161.91     34.88 o 
   0   4   7     1182.15     1163.13     31.25 o 
   1   4   7       86.99      123.29     20.84 o 
   2   4   7       73.29       56.38     28.18 o 
   3   4   7      600.13      570.65     32.07 o 
   4   4   7     1245.79     1314.66     37.60 o 
   5   4   7      118.91      163.99     27.70 o 
   6   4   7       60.34       76.53     28.04 o 
   7   4   7       67.79       77.48     38.92 o 
  -4   5   7       89.66      111.44     39.30 o 
  -3   5   7      420.51      400.36     37.98 o 
  -2   5   7      371.10      400.98     35.21 o 
  -1   5   7       42.16       53.61     26.53 o 
   0   5   7      567.91      598.35     27.64 o 
   1   5   7     2061.28     2051.38     51.45 o 
   2   5   7      451.21      429.44     28.92 o 
   3   5   7       90.57       95.48     36.69 o 
   4   5   7       35.40       74.88     25.29 o 
   5   5   7       22.00       23.29     26.18 o 
   6   5   7      343.51      356.23     29.89 o 
   7   5   7      730.13      779.85     44.60 o 
  -3   6   7       11.58       62.57     83.00 o 
  -2   6   7      355.70      392.88     44.24 o 
  -1   6   7     1004.30     1037.02     44.65 o 
   0   6   7      242.25      227.15     28.22 o 
   1   6   7       74.60       80.76     26.47 o 
   2   6   7       60.52       68.20     23.22 o 
   3   6   7      454.77      432.70     31.61 o 
   4   6   7      399.46      426.28     44.17 o 
   5   6   7      313.29      347.83     38.07 o 
   6   6   7      192.01      163.71     44.92 o 
   7   6   7       27.38       36.88     36.68 o 
  -2   7   7       59.97       50.10     85.22 o 
  -1   7   7      270.58      238.31     38.19 o 
   0   7   7      598.81      595.85     40.62 o 
   1   7   7      299.28      282.41     31.34 o 
   2   7   7       12.19       42.41     35.95 o 
   3   7   7       66.88      126.06     29.90 o 
   4   7   7      282.85      267.46     37.35 o 
   5   7   7      290.89      303.31     37.10 o 
   6   7   7     1044.44     1006.43     50.43 o 
   7   7   7      240.20      361.49     69.73 o 
  -1   8   7      158.55      174.76     45.64 o 
   0   8   7       69.61      122.93     47.67 o 
   1   8   7      115.13      144.40     35.15 o 
   2   8   7      114.05      110.45     37.78 o 
   3   8   7      648.27      616.57     43.05 o 
   4   8   7      295.61      363.30     38.98 o 
   5   8   7      237.00      250.97     44.82 o 
   6   8   7       14.04       50.25     41.50 o 
   0   9   7      128.93      245.72    119.54 o 
   1   9   7        2.94        0.73     51.03 o 
   2   9   7       78.61      222.13     53.57 o 
   3   9   7      352.75      405.57     41.06 o 
   4   9   7      169.52      250.71     79.85 o 
   5   9   7      574.57      550.36     62.08 o 
  -4  -6   8      271.56      341.45     46.09 o 
  -3  -6   8       70.41      168.26     74.66 o 
  -2  -6   8       56.31      112.83     78.33 o 
  -1  -6   8       29.04       38.48     35.76 o 
   0  -6   8        6.12       44.77     36.80 o 
   1  -6   8       82.30      126.25     39.74 o 
  -5  -5   8       66.45      110.41     46.03 o 
  -4  -5   8      372.15      371.27     38.19 o 
  -3  -5   8      340.90      329.53     33.76 o 
  -2  -5   8      522.96      409.20     55.73 o 
  -1  -5   8      248.09      349.92     32.69 o 
   0  -5   8       27.92       -1.57     36.28 o 
   1  -5   8      430.64      509.39     37.54 o 
   2  -5   8      220.66      224.29     46.87 o 
  -5  -4   8      430.16      439.22     41.74 o 
  -4  -4   8      213.60      202.77     29.17 o 
  -3  -4   8        4.54       38.94     34.08 o 
  -2  -4   8       64.27       87.05     49.44 o 
  -1  -4   8        4.53       51.28     29.37 o 
   0  -4   8       98.67      134.22     44.72 o 
   1  -4   8      219.68      234.98     36.18 o 
   2  -4   8        5.95      -38.48     38.48 o 
   3  -4   8       51.77       98.72     36.47 o 
  -6  -3   8        6.72       57.98     44.98 o 
  -5  -3   8      266.28      262.33     51.33 o 
  -4  -3   8      402.24      394.26     29.81 o 
  -3  -3   8      514.69      596.13     63.45 o 
  -2  -3   8      849.78      967.35     41.29 o 
  -1  -3   8       33.22       66.76     26.35 o 
   0  -3   8      689.17      683.97     35.54 o 
   1  -3   8      353.76      369.09     89.13 o 
   2  -3   8      316.50      289.91     34.64 o 
   3  -3   8     1036.71     1050.59     43.37 o 
   4  -3   8      135.85      117.80     38.96 o 
  -6  -2   8      310.14      335.45     60.38 o 
  -5  -2   8      413.94      419.75     37.38 o 
  -4  -2   8      164.29      156.04     28.33 o 
  -3  -2   8       53.10       66.04     25.34 o 
  -2  -2   8       36.03      -27.91     31.54 o 
  -1  -2   8       74.01      121.36     42.36 o 
   0  -2   8      919.57      920.70     36.80 o 
   1  -2   8       20.85       27.42     29.42 o 
   2  -2   8        9.68       14.08     26.36 o 
   3  -2   8      173.76      184.90     99.40 o 
   4  -2   8      623.22      609.50     40.17 o 
   5  -2   8      111.83      155.66     46.87 o 
  -6  -1   8       78.78      144.93     49.63 o 
  -5  -1   8      136.94      106.98     30.06 o 
  -4  -1   8      387.91      352.40     30.34 o 
  -3  -1   8     1678.87     1613.57     39.75 o 
  -2  -1   8      241.02      283.25     30.22 o 
  -1  -1   8      599.38      632.87     34.14 o 
   0  -1   8      316.14      312.50     23.30 o 
   1  -1   8      399.24      383.44     27.62 o 
   2  -1   8     2084.67     1934.41     41.08 o 
   3  -1   8      658.52      603.01     28.75 o 
   4  -1   8      213.52      210.06     45.14 o 
   5  -1   8        1.19        0.17     45.16 o 
   6  -1   8      894.19      818.12     57.31 o 
  -6   0   8      471.68      608.33     94.35 o 
  -5   0   8      306.42      250.89     58.71 o 
  -4   0   8        0.12        5.44     31.22 o 
  -3   0   8       87.10      220.26     35.22 o 
  -2   0   8       55.85      105.43     23.43 o 
  -1   0   8     1106.56     1106.01     28.81 o 
   0   0   8       21.14       56.11     29.39 o 
   1   0   8      121.43      130.93     24.00 o 
   2   0   8        3.29       48.40     23.94 o 
   3   0   8     1237.48     1274.19     35.06 o 
   4   0   8      363.27      287.34     25.42 o 
   5   0   8       30.07      160.45     95.85 o 
   6   0   8       76.87      159.25     45.74 o 
  -5   1   8      323.55      313.44     45.17 o 
  -4   1   8     1425.86     1226.53     45.37 o 
  -3   1   8      317.50      294.95     27.68 o 
  -2   1   8      135.95      160.93     22.69 o 
  -1   1   8      168.06      185.63     26.45 o 
   0   1   8      221.22      248.06     22.18 o 
   1   1   8     2061.60     1988.12     36.85 o 
   2   1   8     2462.02     2481.28     43.95 o 
   3   1   8      972.80     1050.99     34.77 o 
   4   1   8        8.53       32.18     25.07 o 
   5   1   8     1193.32     1198.75     46.99 o 
   6   1   8      770.38      769.60     44.78 o 
  -5   2   8       64.40       99.32     52.94 o 
  -4   2   8       43.55       74.96     34.45 o 
  -3   2   8        1.93      -31.01     31.01 o 
  -2   2   8      319.28      335.18     27.74 o 
  -1   2   8      134.31      104.07     25.29 o 
   0   2   8      757.19      747.57     24.43 o 
   1   2   8      263.43      265.98     17.25 o 
   2   2   8     1208.27     1208.51     30.72 o 
   3   2   8      652.13      676.05     31.73 o 
   4   2   8        3.74       30.11     26.26 o 
   5   2   8       73.61       88.61     45.85 o 
   6   2   8       42.86       96.13     69.73 o 
   7   2   8       39.57       51.50     43.04 o 
  -5   3   8      537.79      541.98    109.21 o 
  -4   3   8      254.88      284.71     78.33 o 
  -3   3   8        5.78       57.00     31.93 o 
  -2   3   8       34.29       81.43     26.99 o 
  -1   3   8       12.34       64.30     23.40 o 
   0   3   8     1271.53     1179.79     33.96 o 
   1   3   8     4560.33     4550.99     50.29 o 
   2   3   8     1370.61     1384.65     31.96 o 
   3   3   8       35.39       52.67     26.65 o 
   4   3   8      536.63      547.96     33.86 o 
   5   3   8     1229.55     1227.26     48.14 o 
   6   3   8      422.46      403.04     42.77 o 
   7   3   8      323.66      362.16     42.83 o 
  -4   4   8       99.41       99.26     35.81 o 
  -3   4   8       15.13       49.22     33.98 o 
  -2   4   8      400.03      328.46     33.83 o 
  -1   4   8      801.80      796.35     34.04 o 
   0   4   8      507.24      538.03     27.70 o 
   1   4   8      374.78      367.43     28.76 o 
   2   4   8      628.34      661.00     30.86 o 
   3   4   8        5.24       49.41     32.16 o 
   4   4   8       49.47       61.32     27.12 o 
   5   4   8       57.08       56.97     34.01 o 
   6   4   8        1.13        8.87     31.69 o 
   7   4   8      214.34      318.21     47.80 o 
  -4   5   8       50.09      109.51     47.78 o 
  -3   5   8        2.10       11.96     43.60 o 
  -2   5   8       12.15       33.12     34.27 o 
  -1   5   8      578.31      593.90     34.96 o 
   0   5   8     3241.45     3307.12     63.07 o 
   1   5   8      932.25      869.81     31.60 o 
   2   5   8      249.82      288.94     32.04 o 
   3   5   8        8.32       -2.19     28.93 o 
   4   5   8     1303.66     1322.63     44.22 o 
   5   5   8      846.54      897.74     46.98 o 
   6   5   8      651.00      689.15     41.36 o 
   7   5   8      457.71      568.41     47.19 o 
  -3   6   8      307.66      340.44     56.24 o 
  -2   6   8      337.10      267.33     43.75 o 
  -1   6   8      522.98      537.61     41.48 o 
   0   6   8        1.76       18.72     32.05 o 
   1   6   8      226.87      321.85     56.22 o 
   2   6   8       29.69       46.08     26.97 o 
   3   6   8        8.60      108.33     35.51 o 
   4   6   8      457.83      466.52     40.00 o 
   5   6   8        0.11       64.36     36.72 o 
   6   6   8      254.49      219.67     39.06 o 
   7   6   8       40.02       96.47     45.60 o 
  -2   7   8      127.82      151.47    104.18 o 
  -1   7   8     1010.30      862.66     48.17 o 
   0   7   8      665.05      666.94     45.14 o 
   1   7   8      527.77      554.85     37.29 o 
   2   7   8       73.69       65.66     35.25 o 
   3   7   8      725.18      768.37     42.26 o 
   4   7   8      913.63      812.77     44.49 o 
   5   7   8      779.92      832.85     51.72 o 
   6   7   8      465.56      424.42     46.33 o 
  -1   8   8       74.11       59.27     55.12 o 
   0   8   8        5.39      -32.70     40.39 o 
   1   8   8       38.19       97.65     64.77 o 
   2   8   8      100.33       90.48     56.16 o 
   3   8   8      452.01      408.13     36.36 o 
   4   8   8        0.66      -41.04     41.04 o 
   5   8   8       64.04       91.18     43.49 o 
   6   8   8        1.64      122.57     48.76 o 
   1   9   8      103.15       16.26     44.14 o 
   2   9   8      162.44      126.78     41.18 o 
   3   9   8      600.35      695.70     51.19 o 
   4   9   8      488.10      453.64     45.95 o 
  -3  -5   9      188.84      308.73     38.90 o 
  -2  -5   9        1.02       79.93     41.14 o 
  -1  -5   9       36.50      142.43    135.27 o 
   0  -5   9        5.02      -27.05     49.60 o 
   1  -5   9      181.05      126.88     45.40 o 
  -4  -4   9        2.98       25.69     52.10 o 
  -3  -4   9      164.07      187.58     70.31 o 
  -2  -4   9      976.06      868.24     44.89 o 
  -1  -4   9      433.17      421.05     34.72 o 
   0  -4   9       22.83        0.31     43.10 o 
   1  -4   9      180.78      240.23     45.93 o 
   2  -4   9      387.40      417.23     49.28 o 
  -5  -3   9       91.20      122.35     80.60 o 
  -4  -3   9      263.75      309.07     37.26 o 
  -3  -3   9      155.69      141.08     28.07 o 
  -2  -3   9        5.30       58.97     37.60 o 
  -1  -3   9       39.41      110.08     53.69 o 
   0  -3   9      284.54      285.19     32.12 o 
   1  -3   9      223.38      183.79     38.38 o 
   2  -3   9        1.77       84.72     41.73 o 
   3  -3   9      133.58      192.71     52.43 o 
  -5  -2   9       93.38      144.12     37.42 o 
  -4  -2   9       85.66      168.83     31.84 o 
  -3  -2   9     1176.91     1214.02     46.91 o 
  -2  -2   9      858.51     1047.91     47.08 o 
  -1  -2   9       23.76       30.65     26.84 o 
   0  -2   9      104.14      118.44     60.61 o 
   1  -2   9      623.90      597.59     42.78 o 
   2  -2   9      119.72      199.37     56.26 o 
   3  -2   9       82.53       36.19     34.83 o 
   4  -2   9      513.09      641.40     50.43 o 
  -5  -1   9      188.15      171.09     41.23 o 
  -4  -1   9      652.77      545.55     43.75 o 
  -3  -1   9       96.71      138.36     30.81 o 
  -2  -1   9      137.28      155.65     35.93 o 
  -1  -1   9      101.89      160.02     30.56 o 
   0  -1   9      236.13      216.77     32.45 o 
   1  -1   9      172.75      141.00     62.18 o 
   2  -1   9      284.02      280.95     41.11 o 
   3  -1   9      295.99      342.24     37.96 o 
   4  -1   9       50.45      146.05     33.69 o 
   5  -1   9      169.49      311.22     66.16 o 
  -5   0   9       34.08      134.63     45.25 o 
  -4   0   9      694.69      681.75     49.02 o 
  -3   0   9      910.63      934.93     36.05 o 
  -2   0   9      158.23      206.98     35.57 o 
  -1   0   9       36.22       50.66     22.15 o 
   0   0   9      264.55      281.03     24.40 o 
   1   0   9       70.63       74.93     24.11 o 
   2   0   9      235.11      242.59     42.94 o 
   3   0   9     1102.48     1036.99     38.83 o 
   4   0   9       68.23      125.76     44.65 o 
   5   0   9       70.19       58.87     54.26 o 
  -5   1   9      785.99      766.14     50.68 o 
  -4   1   9      126.43      125.62     36.58 o 
  -3   1   9       69.87       89.55     29.47 o 
  -2   1   9        9.49       65.58     49.29 o 
  -1   1   9      186.94      201.46     25.00 o 
   0   1   9      656.84      703.67     27.24 o 
   1   1   9      469.81      438.88     24.61 o 
   2   1   9      803.55      796.48     33.37 o 
   3   1   9       20.29       71.46     63.23 o 
   4   1   9      352.93      337.05     31.78 o 
   5   1   9       77.77      111.27     60.01 o 
   6   1   9      235.57      347.04     91.24 o 
  -5   2   9      198.99      142.50     49.23 o 
  -4   2   9      532.59      499.80     42.46 o 
  -3   2   9      155.56      121.52     61.37 o 
  -2   2   9       10.46       25.28     31.78 o 
  -1   2   9        6.99       28.90     23.33 o 
   0   2   9       87.10      126.06     25.09 o 
   1   2   9      388.28      430.03     28.64 o 
   2   2   9      927.02      979.37     35.11 o 
   3   2   9      162.90      305.13     56.88 o 
   4   2   9        3.15       37.14     36.33 o 
   5   2   9       56.65       37.34     38.76 o 
   6   2   9      256.71      300.82     45.34 o 
  -4   3   9        2.36      122.29     71.77 o 
  -3   3   9       61.91       86.47     43.78 o 
  -2   3   9       87.47      113.54     52.86 o 
  -1   3   9      802.36      701.25     38.07 o 
   0   3   9      531.99      545.72     32.57 o 
   1   3   9      798.23      775.28     30.97 o 
   2   3   9       10.90        1.23     29.97 o 
   3   3   9      111.88      136.16     37.56 o 
   4   3   9       72.64      173.57     83.82 o 
   5   3   9      828.88      816.12     47.26 o 
   6   3   9      416.92      398.38     47.24 o 
  -4   4   9       73.92      186.90     47.22 o 
  -3   4   9      123.75      118.54     43.93 o 
  -2   4   9      142.82      178.92     35.42 o 
  -1   4   9      104.23       76.28     31.32 o 
   0   4   9      139.55      167.56     26.26 o 
   1   4   9      280.14      298.11     29.79 o 
   2   4   9      331.29      375.78     26.99 o 
   3   4   9       36.29       61.05     31.44 o 
   4   4   9       30.40       29.99     31.85 o 
   5   4   9       85.55       54.59     39.67 o 
   6   4   9      820.75      889.36     52.08 o 
  -3   5   9        4.31       89.81     47.18 o 
  -2   5   9      481.83      497.09     55.87 o 
  -1   5   9      344.00      345.54     36.83 o 
   0   5   9      309.68      332.07     30.14 o 
   1   5   9      295.89      246.15     27.94 o 
   2   5   9       25.73       31.66     30.50 o 
   3   5   9      174.83      235.26     31.23 o 
   4   5   9     1258.58     1271.34     45.87 o 
   5   5   9      638.80      593.92     41.66 o 
   6   5   9        0.36       21.82     36.92 o 
  -2   6   9       17.40       67.22     46.38 o 
  -1   6   9        0.16       61.39     38.30 o 
   0   6   9       38.60       83.73     41.48 o 
   1   6   9      322.36      291.22     30.33 o 
   2   6   9      108.87      120.17     42.07 o 
   3   6   9      270.99      257.52     29.02 o 
   4   6   9        5.11       91.40     50.63 o 
   5   6   9      850.01      791.02     50.67 o 
   6   6   9      434.71      502.87     48.06 o 
  -1   7   9       66.07       70.92     43.21 o 
   0   7   9      647.67      720.16     49.50 o 
   1   7   9      151.09      232.35     36.79 o 
   2   7   9      213.61      195.32     43.57 o 
   3   7   9      747.21      642.96     42.05 o 
   4   7   9      610.73      697.65     44.52 o 
   5   7   9       72.52      130.03     47.88 o 
   6   7   9       22.72       49.66     46.38 o 
   0   8   9      114.64      197.57     45.37 o 
   1   8   9      117.98      152.39     43.00 o 
   2   8   9      308.14      359.55     80.07 o 
   3   8   9       13.11       -6.49     40.77 o 
   4   8   9      280.27      210.55     42.46 o 
   5   8   9      191.99      143.43     57.86 o 
  -3  -4  10      278.67      257.97     43.57 o 
  -2  -4  10      567.14      632.19     48.41 o 
  -1  -4  10        2.96       18.35     38.74 o 
   0  -4  10      330.99      372.87     49.18 o 
   1  -4  10      157.95      187.69     63.65 o 
  -3  -3  10       11.27       83.50     55.55 o 
  -2  -3  10      173.51      228.34     52.17 o 
  -1  -3  10     1039.52      938.22     41.04 o 
   0  -3  10      200.54      287.45     90.44 o 
   1  -3  10        4.55       60.15     42.84 o 
   2  -3  10        4.06      118.25    134.06 o 
  -4  -2  10      457.31      495.29     58.88 o 
  -3  -2  10      793.14      744.61     46.26 o 
  -2  -2  10        7.82       38.69     81.84 o 
  -1  -2  10      201.87      217.18     34.61 o 
   0  -2  10      129.75      160.24     35.55 o 
   1  -2  10      322.37      305.97     38.98 o 
   2  -2  10      201.87      163.44     61.60 o 
   3  -2  10        4.78      136.38    104.44 o 
  -4  -1  10        0.08       67.33     43.30 o 
  -3  -1  10       83.22      172.37     60.55 o 
  -2  -1  10      854.30      784.51     71.09 o 
  -1  -1  10      369.20      423.15     36.05 o 
   0  -1  10      216.43      245.69     36.02 o 
   1  -1  10      251.57      259.59     35.69 o 
   2  -1  10      210.34      203.15     48.27 o 
   3  -1  10      411.14      438.45     50.96 o 
   4  -1  10      166.69      185.09    104.18 o 
  -4   0  10      536.96      499.72     49.45 o 
  -3   0  10      105.68      118.57     42.81 o 
  -2   0  10       24.99      105.37     37.83 o 
  -1   0  10       39.64       98.28     30.04 o 
   0   0  10      203.48      197.30     28.92 o 
   1   0  10      739.44      760.29     34.33 o 
   2   0  10       37.28      126.23     33.28 o 
   3   0  10       50.31       74.34    131.02 o 
   4   0  10      114.83       15.28     39.82 o 
   5   0  10      153.92      193.52     50.76 o 
  -4   1  10        2.71       96.68     40.88 o 
  -3   1  10      209.03      193.35     59.59 o 
  -2   1  10      643.13      561.38     33.42 o 
  -1   1  10      749.32      836.56     35.52 o 
   0   1  10      587.83      577.91     30.85 o 
   1   1  10      118.54      150.89     38.71 o 
   2   1  10      631.92      580.31     32.32 o 
   3   1  10      288.51      266.88     36.01 o 
   4   1  10       74.94      143.24     34.39 o 
   5   1  10       63.92       75.17     71.98 o 
  -4   2  10      230.18      181.97     47.71 o 
  -3   2  10       13.84       14.77     44.98 o 
  -2   2  10        1.68       14.53     38.29 o 
  -1   2  10       90.05      179.00     34.65 o 
   0   2  10     1089.02     1134.26     35.92 o 
   1   2  10       55.88      105.35     48.09 o 
   2   2  10       86.39       80.97     27.96 o 
   3   2  10        7.21       25.79     72.66 o 
   4   2  10      100.05      195.69     43.49 o 
   5   2  10      177.82      272.74     47.04 o 
  -3   3  10      722.74      636.49     63.94 o 
  -2   3  10      737.13      732.19     49.09 o 
  -1   3  10      589.32      531.55     39.04 o 
   0   3  10        3.02       77.33     31.03 o 
   1   3  10      538.14      503.00     83.73 o 
   2   3  10      244.14      361.21    101.30 o 
   3   3  10      105.12      140.61     48.51 o 
   4   3  10      423.51      519.96     48.36 o 
   5   3  10      412.92      385.03     44.88 o 
   6   3  10       26.10        9.25     50.21 o 
  -3   4  10       41.83       83.10     84.78 o 
  -2   4  10       34.26      153.14    102.58 o 
  -1   4  10      548.72      630.22     56.38 o 
   0   4  10       20.24      154.05     51.16 o 
   1   4  10        9.11       36.64     33.23 o 
   2   4  10      243.37      301.28     37.51 o 
   3   4  10       44.15       80.10     37.00 o 
   4   4  10      229.53      328.17     55.92 o 
   5   4  10      209.44      276.77     46.15 o 
   6   4  10      284.79      231.10     74.56 o 
  -2   5  10      458.90      454.84     60.05 o 
  -1   5  10      155.77      115.97     36.63 o 
   0   5  10      233.08      250.70     33.24 o 
   1   5  10      102.00      136.48     37.41 o 
   2   5  10      149.89      163.40     33.65 o 
   3   5  10      785.78      776.03     37.54 o 
   4   5  10      423.41      512.73     53.25 o 
   5   5  10        0.74       28.87     50.92 o 
  -1   6  10       16.25       78.28     46.77 o 
   0   6  10       21.32      -14.20     42.35 o 
   1   6  10      257.68      245.96     33.06 o 
   2   6  10        0.21      -20.78     41.27 o 
   3   6  10      107.61      129.10     32.30 o 
   4   6  10      159.52      209.65     48.64 o 
   5   6  10      289.28      433.81     72.94 o 
   0   7  10       29.30       -9.05     48.48 o 
   1   7  10      124.87      243.49     52.57 o 
   2   7  10      521.00      540.85     47.73 o 
   3   7  10      298.88      422.84     45.14 o 
   4   7  10       81.45       40.52     41.51 o 
   2   8  10       17.00      104.87     65.32 o 
   3   8  10       58.08       80.17     73.76 o 
  -1  -3  11       42.11       82.71     40.06 o 
   0  -3  11       25.30       87.14     38.17 o 
  -2  -2  11       80.55      127.39     48.56 o 
  -1  -2  11      197.84      138.69     40.82 o 
   0  -2  11      461.92      478.15     43.38 o 
   1  -2  11      260.77      312.96     39.72 o 
   2  -2  11      101.31      150.43     54.50 o 
  -3  -1  11      217.18      300.64     46.65 o 
  -2  -1  11       77.22      110.09     48.30 o 
  -1  -1  11      284.33      266.27     40.16 o 
   0  -1  11       41.74       20.33     64.96 o 
   1  -1  11      126.17      105.58     38.13 o 
   2  -1  11      357.26      410.11     52.36 o 
   3  -1  11      146.60      189.39     63.60 o 
  -3   0  11        0.15       24.24     67.06 o 
  -2   0  11       93.16       36.62     44.11 o 
  -1   0  11      603.09      578.60     71.20 o 
   0   0  11      504.66      367.61     37.89 o 
   1   0  11      318.68      228.88     31.49 o 
   2   0  11       72.92       94.25     43.43 o 
   3   0  11      681.79      722.78     66.04 o 
   4   0  11      141.52      110.00     65.90 o 
  -3   1  11      122.68      169.81     52.42 o 
  -2   1  11      719.63      707.54     45.91 o 
  -1   1  11      108.99      211.02     36.18 o 
   0   1  11      182.93      232.88     33.56 o 
   1   1  11      187.29      255.55     54.17 o 
   2   1  11      240.85      287.05     39.24 o 
   3   1  11      203.52      167.52     42.94 o 
   4   1  11       44.43       91.16     60.26 o 
  -3   2  11       25.32      -12.11     61.33 o 
  -2   2  11      294.95      359.49    119.85 o 
  -1   2  11      562.14      491.93     43.53 o 
   0   2  11      450.24      394.63     40.94 o 
   1   2  11        0.71       -2.86     30.00 o 
   2   2  11      273.26      199.48     38.94 o 
   3   2  11      100.50      132.16     41.97 o 
   4   2  11      513.56      575.40     55.28 o 
  -2   3  11      132.12      112.22     48.48 o 
  -1   3  11       38.58       43.13     38.57 o 
   0   3  11       26.25       66.79     36.63 o 
   1   3  11      336.32      370.50     50.88 o 
   2   3  11      417.14      422.00     42.77 o 
   3   3  11      192.41      242.06     40.39 o 
   4   3  11       19.14       97.83    159.02 o 
   5   3  11       95.00      201.25     57.69 o 
  -2   4  11      365.37      507.79    131.28 o 
  -1   4  11      348.57      329.69     42.74 o 
   0   4  11       98.03      215.68    126.02 o 
   1   4  11        6.62       -5.06     36.64 o 
   2   4  11       98.83       83.26     38.62 o 
   3   4  11      596.35      609.35    105.37 o 
   4   4  11      479.37      536.07     57.12 o 
   5   4  11       74.77      106.36     67.63 o 
  -1   5  11        2.69       11.49     54.70 o 
   0   5  11      230.95      314.83     44.27 o 
   1   5  11      357.80      395.60     45.89 o 
   2   5  11      316.65      279.74     45.81 o 
   3   5  11      108.02      171.62     43.47 o 
   4   5  11       33.54      104.16     49.13 o 
   0   6  11       26.57      211.25    130.96 o 
   1   6  11       42.64       51.11     36.70 o 
   2   6  11      229.28      260.86     46.55 o 
   3   6  11      426.09      452.28     43.95 o 
   4   6  11      196.07      284.95    107.60 o 
   0  -1  12       97.21      122.59     40.56 o 
  -1   0  12      267.59      349.44     63.96 o 
   0   0  12       12.86       99.39     40.01 o 
   1   0  12       76.49       99.10     49.48 o 
   2   0  12      208.11      164.72     84.04 o 
  -1   1  12       32.57      108.95     63.86 o 
   0   1  12      554.94      540.87     48.15 o 
   1   1  12      285.58      317.46     50.40 o 
   2   1  12      146.98      186.41     49.40 o 
  -1   2  12      131.61      121.20     50.96 o 
   0   2  12        0.60       93.17     65.11 o 
   1   2  12      144.28      226.80    100.81 o 
   2   2  12      119.11      216.47     60.71 o 
   3   2  12       72.06      140.60     54.22 o 
  -1   3  12      204.85      206.47     46.84 o 
   0   3  12      515.47      572.00     46.52 o 
   1   3  12      389.40      314.99     44.81 o 
   2   3  12       40.75       94.62     49.74 o 
   3   3  12       51.26       95.64     54.03 o 
   0   4  12       30.85       57.45     46.10 o 
   1   4  12       95.55       58.58     41.59 o 
   2   4  12       89.60       34.05     83.53 o 
   3   4  12      176.03       69.60     58.32 o 
   1   5  12      102.54      170.55     43.01 o 
   2   5  12        0.88       53.06     59.39 o 
                                                 
